# Supplementary material for: Aryl amino acetamides prevent Plasmodium falciparum ring development via targeting the lipid-transfer protein PfSTART1
Source: Nat Commun. 2024 Jun 18;15:5219. doi: 10.1038/s41467-024-49491-8 (PMC11189555; doi:10.1038/s41467-024-49491-8)
Supplement: Supplementary file 8 — Source Data [file 41467_2024_49491_MOESM8_ESM.xlsx]

## Sheet: Fig1B
Fig1B: Growth inhibition assay of M-833 on 3D7, and M-833 resistant clones
	3D7 replicate 1														Pop D-C6 replicate 1														Pop D-E3 replicate 1														Pop D-F7 replicate 1
	Abs	1	2	3	4	5	6	7	8	9	10	11	12		Abs	1	2	3	4	5	6	7	8	9	10	11	12		Abs	1	2	3	4	5	6	7	8	9	10	11	12		Abs	1	2	3	4	5	6
	A														A														A														A
	B	3D7	0.1065	0.1091	0.1114	0.1226	0.1441	0.1911	0.231	0.3142	0.3226	0.3552	0.0986		B	Pop D-C6	0.2364	0.3543	0.4047	0.4532	0.4495	0.4743	0.4801	0.4817	0.4884	0.4912			B		0.2364	0.3543	0.4047	0.4532	0.4495	0.4743	0.4801	0.4817	0.4884	0.4912			B	Pop D-F7	0.1651	0.221	0.2595	0.3004	0.2995
	C		0.112	0.1157	0.1156	0.1182	0.1317	0.1731	0.2269	0.2837	0.3524	0.3557	0.1026		C		0.2513	0.3533	0.4178	0.4489	0.4605	0.4698	0.4855	0.4926	0.4806	0.4866	0.1044		C		0.2513	0.3533	0.4178	0.4489	0.4605	0.4698	0.4855	0.4926	0.4806	0.4866	0.1044		C		0.1606	0.2156	0.2583	0.2793	0.2994
	D		0.1039	0.1108	0.1063	0.1125	0.1419	0.1723	0.2352	0.2806	0.3191	0.3285	0.1013		D		0.2498	0.3403	0.403	0.4388	0.4537	0.4573	0.4668	0.4755	0.4802	0.4702	0.0985		D		0.2498	0.3403	0.403	0.4388	0.4537	0.4573	0.4668	0.4755	0.4802	0.4702	0.0985		D		0.1592	0.2086	0.2292	0.285	0.2741
	E											DMSO	UI		E		0.1605	0.1922	0.2232	0.245	0.2682	0.2786	0.2746	0.2701	0.2651	0.2774	0.0992		E	PopD-E3	0.1605	0.1922	0.2232	0.245	0.2682	0.2786	0.2746	0.2701	0.2651	0.2774	0.0992		E		0.2208	0.3144	0.3645	0.4012	0.4058
	F	Average	0.107467	0.111867	0.1111	0.117767	0.139233	0.178833	0.231033	0.292833	0.331367	0.346467	0.100833		F		0.1495	0.1874	0.2155	0.2314	0.2605	0.2529	0.2538	0.2688	0.2509	0.2573			F		0.1495	0.1874	0.2155	0.2314	0.2605	0.2529	0.2538	0.2688	0.2509	0.2573			F		0.2145	0.3084	0.3593	0.3943	0.4039
	G														G		0.1709	0.1977	0.2275	0.2495	0.2635	0.2756	0.2845	0.289	0.2885	0.2836			G		0.1709	0.1977	0.2275	0.2495	0.2635	0.2756	0.2845	0.289	0.2885	0.2836			G		0.218	0.3035	0.3579	0.3911	0.3827
	H	Subtract UI	0.00663333	0.0110333	0.0102667	0.0169333	0.0384	0.078	0.1302	0.192	0.230533	0.245633			H											DMSO	UI		H											DMSO	UI		H
																Average	0.245833	0.3493	0.4085	0.446967	0.454567	0.467133	0.477467	0.483267	0.483067	0.482667	0.1007			Average	0.1603	0.192433	0.222067	0.241967	0.264067	0.269033	0.270967	0.275967	0.268167	0.272767	0.1007			Average	0.161633	0.215067	0.249	0.288233	0.291
		Normalised to DMSO	2.7005	4.49179	4.17967	6.89374	15.6331	31.7546	53.0058	78.1653	93.8526
																Subtract UI	0.145133	0.2486	0.3078	0.346267	0.353867	0.366433	0.376767	0.382567	0.382367	0.381967				Subtract UI	0.0596	0.0917333	0.121367	0.141267	0.163367	0.168333	0.170267	0.175267	0.167467	0.172067				Subtract UI	0.0601	0.113533	0.147467	0.1867	0.189467
		% Inhibition	97.2995	95.5082	95.8203	93.1063	84.3669	68.2454	46.9942	21.8347	6.14737
		M-833 (uM)	10	5	2.5	1.25	0.625	0.3125	0.15625	0.078125	0.0390625					Normalised to DMSO	37.9963	65.0842	80.5829	90.6536	92.6433	95.9333	98.6386	100.157	100.105					Normalised to DMSO	34.6377	53.3127	70.5347	82.1	94.9438	97.8303	98.9539	101.86	97.3266					Normalised to DMSO	28.9313	54.6534	70.9884	89.8748	91.2067
	3D7 replicate 2															% Inhibition	62.0037	34.9158	19.4171	9.34637	7.35666	4.06667	1.36138	-0.157082	-0.104721
																M-833 (uM)	10	5	2.5	1.25	0.625	0.3125	0.15625	0.078125	0.0390625					% Inhibition	65.3623	46.6873	29.4653	17.9	5.05618	2.1697	1.04611	-1.85974	2.67338					% Inhibition	71.0687	45.3466	29.0116	10.1252	8.79332
	Abs	1	2	3	4	5	6	7	8	9	10	11	12																	M-833 (uM)	10	5	2.5	1.25	0.625	0.3125	0.15625	0.078125	0.0390625					M-833 (uM)	10	5	2.5	1.25	0.625
	A														Pop D-C6 replicate 2
	B		0.2035	0.2356	0.2451	0.2513	0.267	0.2614	0.2663	0.2543	0.2558	0.2429
	C		0.2082	0.2997	0.4272	0.4889	0.5533	0.5761	0.5815	0.5461	0.6041	0.5487	0.1018		Abs	1	2	3	4	5	6	7	8	9	10	11	12		Pop D-E3 replicate 2														Pop D-F7 replicate 2
	D		0.2152	0.3024	0.3987	0.4576	0.4935	0.5231	0.5165	0.512	0.509	0.4981	0.1019		A
	E		0.2547	0.3196	0.3612	0.3686	0.3794	0.3887	0.3774	0.393	0.388	0.3627	0.0996		B		0.2035	0.2356	0.2451	0.2513	0.267	0.2614	0.2663	0.2543	0.2558	0.2429			Abs	1	2	3	4	5	6	7	8	9	10	11	12		Abs	1	2	3	4	5	6
	F		0.1995	0.2808	0.3983	0.482	0.5318	0.5391	0.5613	0.5521	0.5616	0.5331			C		0.2082	0.2997	0.4272	0.4889	0.5533	0.5761	0.5815	0.5461	0.6041	0.5487	0.1018		A														A
	G	3D7	0.1355	0.1348	0.133	0.1362	0.1503	0.1687	0.2678	0.3699	0.482	0.4894			D		0.2152	0.3024	0.3987	0.4576	0.4935	0.5231	0.5165	0.512	0.509	0.4981	0.1019		B		0.2035	0.2356	0.2451	0.2513	0.267	0.2614	0.2663	0.2543	0.2558	0.2429			B		0.2035	0.2356	0.2451	0.2513	0.267
	H											DMSO	UI		E		0.2547	0.3196	0.3612	0.3686	0.3794	0.3887	0.3774	0.393	0.388	0.3627	0.0996		C	PopD-E3	0.2082	0.2997	0.4272	0.4889	0.5533	0.5761	0.5815	0.5461	0.6041	0.5487	0.1018		C		0.2082	0.2997	0.4272	0.4889	0.5533
		Subtract UI	0.0344	0.0337	0.0319	0.0351	0.0492	0.0676	0.1667	0.2688	0.3809	0.3883	0.1011		F	Pop D-C6	0.1995	0.2808	0.3983	0.482	0.5318	0.5391	0.5613	0.5521	0.5616	0.5331			D		0.2152	0.3024	0.3987	0.4576	0.4935	0.5231	0.5165	0.512	0.509	0.4981	0.1019		D	PopD-F7	0.2152	0.3024	0.3987	0.4576	0.4935
															G		0.1355	0.1348	0.133	0.1362	0.1503	0.1687	0.2678	0.3699	0.482	0.4894			E		0.2547	0.3196	0.3612	0.3686	0.3794	0.3887	0.3774	0.393	0.388	0.3627	0.0996		E		0.2547	0.3196	0.3612	0.3686	0.3794
		Normalised to DMSO	8.85913	8.67886	8.2153	9.0394	12.6706	17.4092	42.9307	69.2248	98.0943				H											DMSO	UI		F		0.1995	0.2808	0.3983	0.482	0.5318	0.5391	0.5613	0.5521	0.5616	0.5331			F		0.1995	0.2808	0.3983	0.482	0.5318
																Subtract UI	0.0984	0.1797	0.2972	0.3809	0.4307	0.438	0.4602	0.451	0.4605	0.432	0.1011		G		0.1355	0.1348	0.133	0.1362	0.1503	0.1687	0.2678	0.3699	0.482	0.4894			G		0.1355	0.1348	0.133	0.1362	0.1503
		% Inhibition	91.1409	91.3211	91.7847	90.9606	87.3294	82.5908	57.0693	30.7752	1.90574																		H											DMSO	UI		H
		M-833 (uM)	10	5	2.5	1.25	0.625	0.3125	0.15625	0.078125	0.0390625					Normalised to DMSO	22.7778	41.5972	68.7963	88.1713	99.6991	101.389	106.528	104.398	106.597					Subtract UI	0.2082	0.2997	0.4272	0.4889	0.5533	0.5761	0.5815	0.5461	0.6041	0.5487	0.1011			Subtract UI	0.1141	0.2013	0.2976	0.3565	0.3924
	3D7 replicate 3															% Inhibition	77.2222	58.4028	31.2037	11.8287	0.300926	-1.38889	-6.52778	-4.39815	-6.59722					Normalised to DMSO	23.9276	44.37	72.8552	86.6399	101.028	106.122	107.328	99.4191	112.377					Normalised to DMSO	28.7406	50.7053	74.9622	89.7985	98.8413
																M-833 (uM)	10	5	2.5	1.25	0.625	0.3125	0.15625	0.078125	0.0390625
															Pop D-C6 replicate 3															% Inhibition	76.0724	55.63	27.1448	13.3601	-1.0277	-6.12154	-7.32797	0.580876	-12.3771					% Inhibition	71.2594	49.2947	25.0378	10.2015	1.15869
		Raw Data (650)																												M-833 (uM)	10	5	2.5	1.25	0.625	0.3125	0.15625	0.078125	0.0390625					M-833 (uM)	10	5	2.5	1.25	0.625
		1	2	3	4	5	6	7	8	9	10	11	12			Raw Data (650)
																1	2	3	4	5	6	7	8	9	10	11	12
		3D7	0.236	0.198	0.245	0.259	0.321	0.445	0.624	0.7	0.708	0.707			A
	A		0.22	0.197	0.219	0.248	0.288	0.39	0.575	0.652	0.689	0.632	0.104		B	Pop D-C6	0.214	0.23	0.346	0.412	0.433	0.431	0.516	0.465	0.472	0.44
	B		0.51	0.49	0.539	0.587	0.578	0.582	0.576	0.575	0.584	0.521	0.1		C		0.213	0.251	0.332	0.404	0.435	0.43	0.454	0.465	0.474	0.444	0.102
	C		0.516	0.489	0.544	0.59	0.597	0.594	0.583	0.568	0.556	0.516	0.107		D		0.343	0.346	0.414	0.449	0.457	0.44	0.445	0.442	0.436	0.396	0.106																Pop D-F7 replicate 3
	D		0.261	0.308	0.41	0.501	0.523	0.527	0.54	0.528	0.521	0.488			E		0.35	0.34	0.396	0.434	0.446	0.448	0.445	0.448	0.47	0.452	0.106		Pop D-E3 replicate 3
	E		0.279	0.342	0.476	0.522	0.544	0.56	0.558	0.565	0.6	0.532			F		0.24	0.238	0.325	0.416	0.451	0.463	0.481	0.472	0.468	0.434																		Raw Data (650)
	F											DMSO	UI		G		0.258	0.287	0.317	0.443	0.476	0.472	0.479	0.479	0.493	0.498				Raw Data (650)														1	2	3	4	5	6
	G	Average	0.228	0.1975	0.232	0.2535	0.3045	0.4175	0.5995	0.676	0.6985	0.6695	0.103667		H											DMSO	UI			1	2	3	4	5	6	7	8	9	10	11	12		A
	H															Average	0.2135	0.2405	0.339	0.408	0.434	0.4305	0.485	0.465	0.473	0.442	0.104667		A														B		0.214	0.23	0.346	0.412	0.433
		Subtract UI	0.124333	0.0938333	0.128333	0.149833	0.200833	0.313833	0.495833	0.572333	0.594833	0.565833																	B		0.298	0.261	0.244	0.269	0.283	0.327	0.666	0.75	0.758	0.708			C		0.213	0.251	0.332	0.404	0.435
																Subtract UI	0.108833	0.135833	0.234333	0.303333	0.329333	0.325833	0.380333	0.360333	0.368333	0.337333			C		0.292	0.256	0.239	0.25	0.259	0.292	0.574	0.718	0.732	0.63	0.17		D		0.343	0.346	0.414	0.449	0.457
		Normalised to DMSO	21.9735	16.5832	22.6804	26.4801	35.4934	55.4639	87.6289	101.149	105.125																		D	Pop D-E3	0.328	0.36	0.403	0.449	0.438	0.464	0.464	0.455	0.466	0.427	0.154		E		0.35	0.34	0.396	0.434	0.446
																Normalised to DMSO	32.2628	40.2668	69.4664	89.9209	97.6285	96.5909	112.747	106.818	109.19				E		0.327	0.352	0.4	0.462	0.458	0.468	0.467	0.455	0.448	0.427	0.157		F	Pop D-F7	0.24	0.238	0.325	0.416	0.451
		% Inhibition	78.0265	83.4168	77.3196	73.5199	64.5066	44.5361	12.3711	-1.14875	-5.12518																		F		0.303	0.25	0.284	0.35	0.671	0.765	0.776	0.753	0.734	0.698			G		0.258	0.287	0.317	0.443	0.476
		M-833 (uM)	10	5	2.5	1.25	0.625	0.3125	0.15625	0.078125	0.0390625					% Inhibition	67.7372	59.7332	30.5336	10.0791	2.37154	3.40909	-12.747	-6.81818	-9.18972				G		0.345	0.29	0.31	0.358	0.641	0.755	0.777	0.75	0.744	0.715			H
																M-833 (uM)	10	5	2.5	1.25	0.625	0.3125	0.15625	0.078125	0.0390625				H															Average	0.249	0.2625	0.321	0.4295	0.4635
																														Average	0.3275	0.356	0.4015	0.4555	0.448	0.466	0.4655	0.455	0.457	0.427	0.160333
																																												Subtract UI	0.144333	0.157833	0.216333	0.324833	0.358833
																														Subtract UI	0.167167	0.195667	0.241167	0.295167	0.287667	0.305667	0.305167	0.294667	0.296667	0.266667
																																												Normalised to DMSO	39.9446	43.6808	59.8708	89.8985	99.3081
																														Normalised to DMSO	62.6875	73.375	90.4375	110.688	107.875	114.625	114.438	110.5	111.25
																														% Inhibition	37.3125	26.625	9.5625	-10.6875	-7.875	-14.625	-14.4375	-10.5	-11.25					% Inhibition	60.0554	56.3192	40.1292	10.1015	0.691882
																														M-833 (uM)	10	5	2.5	1.25	0.625	0.3125	0.15625	0.078125	0.0390625					M-833 (uM)	10	5	2.5	1.25	0.625
[truncated: 45 more columns]

## Sheet: Fig2B
Fig2B: Growth inhibition assay of M-833 on 3D7, SLI-WT, SLI-N309K and SLI-N330K parasites
Biological replicate 1							Biological replicate 2							Biological replicate 3
2022-09-22							2022-09-23							2022-09-26
3D7							3D7							3D7
M-833							M-833							M-833
conc	log(conc)	rep1	rep2	av-uRBC	(1 - av / DMSO) x 100		conc	log(conc)	rep1	rep2	av-uRBC	(1 - av / DMSO) x 100		conc	log(conc)	rep1	rep2	av-uRBC	(1 - av / DMSO) x 100
10	1	0.0933	0.0964	0.01815	96.0397		10	1	0.079	0.0794	0.0792	97.5639		10	1	0.0881	0.0907	0.01405	97.303
3.33333	0.522879	0.0959	0.0938	0.01815	96.0397		3.33333	0.522879	0.0827	0.0782	0.08045	96.9668		3.33333	0.522879	0.0963	0.0928	0.0192	96.3144
1.11111	0.0457575	0.0966	0.0936	0.0184	95.9852		1.11111	0.0457575	0.0856	0.0822	0.0839	95.3188		1.11111	0.0457575	0.101	0.0965	0.0234	95.5082
0.37037	-0.431364	0.1243	0.1257	0.0483	89.4611		0.37037	-0.431364	0.1008	0.1034	0.1021	86.6253		0.37037	-0.431364	0.1566	0.1715	0.0887	82.9734
0.123457	-0.908485	0.2684	0.2675	0.19125	58.2697		0.123457	-0.908485	0.1763	0.1671	0.1717	53.3795		0.123457	-0.908485	0.3534	0.3778	0.29025	44.2845
0.0411523	-1.38561	0.3993	0.3814	0.31365	31.5623		0.0411523	-1.38561	0.2589	0.2516	0.25525	13.4703		0.0411523	-1.38561	0.5106	0.5233	0.4416	15.2318
0.0137174	-1.86273	0.4758	0.4531	0.38775	15.3938		0.0137174	-1.86273	0.3324	0.3434	0.3379	-26.0091		0.0137174	-1.86273	0.5889	0.5765	0.50735	2.61062
0.00457247	-2.33985	0.4814	0.4957	0.41185	10.1353		0.00457247	-2.33985	0.3453	0.3295	0.3374	-25.7702		0.00457247	-2.33985	0.6399	0.6087	0.54895	-5.3748
0.00152416	-2.81697	0.4557	0.4985	0.4004	12.6336		0.00152416	-2.81697	0.3325	0.3099	0.3212	-18.032		0.00152416	-2.81697	0.632	0.6163	0.5488	-5.346
	DMSO	0.4721	0.4445	0.4583				DMSO	0.298	0.2689	0.28345				DMSO	0.6003	0.5923	0.52095
	uRBC	0.0733	0.0801	0.0767				uRBC	0.0762	0.072	0.0741				uRBC	0.0766	0.0741	0.07535
SLI-WT							SLI-WT							SLI-WT
M-833							M-833							M-833
conc	log(conc)	rep1	rep2	av-uRBC	(1 - av / DMSO) x 100		conc	log(conc)	rep1	rep2	av-uRBC	(1 - av / DMSO) x 100		conc	log(conc)	rep1	rep2	av-uRBC	(1 - av / DMSO) x 100
10	1	0.1082	0.1095	0.02545	95.2708		10	1	0.1024	0.1036	0.103	91.9594		10	1	0.1324	0.1223	0.05295	91.8274
3.33333	0.522879	0.1141	0.108	0.02765	94.862		3.33333	0.522879	0.1044	0.1059	0.10515	91.3453		3.33333	0.522879	0.1251	0.1225	0.0494	92.3754
1.11111	0.0457575	0.1125	0.1061	0.0259	95.1872		1.11111	0.0457575	0.1162	0.1048	0.1105	89.8172		1.11111	0.0457575	0.1291	0.1227	0.0515	92.0512
0.37037	-0.431364	0.1044	0.1073	0.02245	95.8283		0.37037	-0.431364	0.1203	0.1122	0.11625	88.1748		0.37037	-0.431364	0.1307	0.1347	0.0583	91.0017
0.123457	-0.908485	0.1224	0.1143	0.03495	93.5055		0.123457	-0.908485	0.1183	0.1183	0.1183	87.5893		0.123457	-0.908485	0.1541	0.1552	0.08025	87.6138
0.0411523	-1.38561	0.1651	0.1716	0.08495	84.2144		0.0411523	-1.38561	0.1374	0.1338	0.1356	82.6478		0.0411523	-1.38561	0.2689	0.2586	0.18935	70.7748
0.0137174	-1.86273	0.2691	0.2641	0.1832	65.9574		0.0137174	-1.86273	0.2013	0.1936	0.19745	64.9814		0.0137174	-1.86273	0.5321	0.4728	0.42805	33.9327
0.00457247	-2.33985	0.3749	0.3491	0.2786	48.23		0.00457247	-2.33985	0.3247	0.2975	0.3111	32.5193		0.00457247	-2.33985	0.6599	0.6134	0.56225	13.2196
0.00152416	-2.81697	0.4487	0.4311	0.3565	33.7545		0.00152416	-2.81697	0.3736	0.3515	0.36255	17.8235		0.00152416	-2.81697	0.6726	0.6436	0.5837	9.90894
	DMSO	0.5732	0.5031	0.53815				DMSO	0.4268	0.4231	0.42495				DMSO	0.7225	0.7221	0.6479
	uRBC	0.0846	0.0822	0.0834				uRBC	0.0767	0.073	0.07485				uRBC	0.0727	0.0761	0.0744
SLI-N309K							SLI-N309K							SLI-N309K
M-833							M-833							M-833
conc	log(conc)	rep1	rep2	av-uRBC	(1 - av / DMSO) x 100		conc	log(conc)	rep1	rep2	av-uRBC	(1 - av / DMSO) x 100		conc	log(conc)	rep1	rep2	av-uRBC	(1 - av / DMSO) x 100
20	1.30103	0.1027	0.0991	0.1009	93.0422		20	1.30103	0.1053	0.1018	0.10355	88.5166		20	1.30103	0.0873	0.0884	0.00965	95.5116
6.66667	0.823909	0.117	0.1138	0.1154	86.8337		6.66667	0.823909	0.107	0.1065	0.10675	87.2624		6.66667	0.823909	0.0889	0.0898	0.01115	94.814
2.22222	0.346787	0.1897	0.1863	0.188	55.7482		2.22222	0.346787	0.1499	0.1508	0.15035	70.1744		2.22222	0.346787	0.1285	0.1289	0.0505	76.5116
0.740741	-0.130334	0.2758	0.2391	0.25745	26.0116		0.740741	-0.130334	0.255	0.2659	0.26045	27.0233		0.740741	-0.130334	0.1571	0.177	0.08885	58.6744
0.246914	-0.607455	0.3248	0.2642	0.2945	10.1477		0.246914	-0.607455	0.3407	0.3182	0.32945	-0.0195963		0.246914	-0.607455	0.2437	0.2416	0.16445	23.5116
0.0823045	-1.08458	0.3357	0.3122	0.32395	-2.462		0.0823045	-1.08458	0.3654	0.3536	0.3595	-11.797		0.0823045	-1.08458	0.2688	0.2255	0.16895	21.4186
0.0274348	-1.5617	0.3181	0.3016	0.30985	3.57525		0.0274348	-1.5617	0.3487	0.3563	0.3525	-9.0535		0.0274348	-1.5617	0.2282	0.2819	0.17685	17.7442
0.00914495	-2.03882	0.3541	0.3232	0.33865	-8.75615		0.00914495	-2.03882	0.361	0.3823	0.37165	-16.5589		0.00914495	-2.03882	0.2894	0.2756	0.2043	4.97674
0.00304832	-2.51594	0.3454	0.3441	0.34475	-11.368		0.00304832	-2.51594	0.4028	0.4002	0.4015	-28.2579		0.00304832	-2.51594	0.2968	0.2948	0.2176	-1.2093
	DMSO	0.3231	0.3133	0.3182				DMSO	0.3563	0.3025	0.3294				DMSO	0.2886	0.2978	0.215
	uRBC	0.0855	0.0838	0.08465				uRBC	0.0725	0.076	0.07425				uRBC	0.0778	0.0786	0.0782
SLI-N330K							SLI-N330K							SLI-N330K
M-833							M-833							M-833
conc	log(conc)	rep1	rep2	av-uRBC	(1 - av / DMSO) x 100		conc	log(conc)	rep1	rep2	av-uRBC	(1 - av / DMSO) x 100		conc	log(conc)	rep1	rep2	av-uRBC	(1 - av / DMSO) x 100
20	1.30103	0.134	0.1363	0.13515	72.5236		20	1.30103	0.123	0.1316	0.1273	69.4542		20	1.30103	0.1423	0.1475	0.06835	76.7081
6.66667	0.823909	0.202	0.2028	0.2024	38.2735		6.66667	0.823909	0.1632	0.1622	0.1627	48.6796		6.66667	0.823909	0.2418	0.2399	0.1643	44.0109
2.22222	0.346787	0.2494	0.2554	0.2524	12.8088		2.22222	0.346787	0.2221	0.232	0.22705	10.9155		2.22222	0.346787	0.3242	0.3665	0.2688	8.40007
0.740741	-0.130334	0.275	0.2695	0.27225	2.69926		0.740741	-0.130334	0.2784	0.2519	0.26515	-11.4437		0.740741	-0.130334	0.3694	0.3763	0.2963	-0.971205
0.246914	-0.607455	0.2693	0.282	0.27565	0.96766		0.246914	-0.607455	0.2844	0.2769	0.28065	-20.5399		0.246914	-0.607455	0.369	0.3972	0.30655	-4.46413
0.0823045	-1.08458	0.2793	0.2954	0.28735	-4.99109		0.0823045	-1.08458	0.2986	0.2859	0.29225	-27.3474		0.0823045	-1.08458	0.3744	0.402	0.31165	-6.20208
0.0274348	-1.5617	0.2827	0.3153	0.299	-10.9244		0.0274348	-1.5617	0.2913	0.2765	0.2839	-22.4472		0.0274348	-1.5617	0.3956	0.3975	0.32	-9.04754
0.00914495	-2.03882	0.2959	0.2907	0.2933	-8.02139		0.00914495	-2.03882	0.2796	0.2807	0.28015	-20.2465		0.00914495	-2.03882	0.3882	0.391	0.31305	-6.67916
0.00304832	-2.51594	0.3014	0.2806	0.291	-6.85001		0.00304832	-2.51594	0.2882	0.262	0.2751	-17.2829		0.00304832	-2.51594	0.3764	0.3896	0.30645	-4.43006
	DMSO	0.2745	0.2806	0.27755				DMSO	0.2518	0.2395	0.24565				DMSO	0.3676	0.3724	0.29345
	uRBC	0.082	0.0804	0.0812				uRBC	0.0763	0.0742	0.07525				uRBC	0.0767	0.0764	0.07655

## Sheet: Fig2D, 3F, 4C
Fig2D: Growth inhibition assay of M-883 on 3D7, CR-WT, CR-N309K and CR-N330K parasites
Fig3F: Growth inhibition assay of M-883 on 3D7, CR-WT, CR-N309K and CR-N330K parasites, with 0, 0.25 or 2.5 mM GlcN
Fig4C: Growth inhibition assay of W-991 on 3D7, CR-WT, CR-N309K and CR-N330K parasites, with 0, 0.25 or 2.5 mM GlcN
Starting concentrations for M-833: 10 uM on 3D7 and CR-WT; 40 uM for CR-N309K and CR-N330K
Starting concentrations for W-991: 100 nM on 3D7 and CR-WT; 5 uM for CR-N309K and CR-N330K
	LAYOUT:
	M-883 - 0 mM GlcN on 3D7, CR-WT, CR-N309K, CR-N330K
	M-883 - 0.25 mM GlcN on 3D7, CR-WT, CR-N309K, CR-N330K
	M-883 - 2.5 mM GlcN on 3D7, CR-WT, CR-N309K, CR-N330K
	W-991 - 0 mM GlcN on 3D7, CR-WT, CR-N309K, CR-N330K
	W-991 - 0.25 mM GlcN on 3D7, CR-WT, CR-N309K, CR-N330K
	W-991 - 2.5 mM GlcN on 3D7, CR-WT, CR-N309K, CR-N330K
	Biological replicate 1														Biological replicate 2														Biological replicate 3														Biological replicate 4 (for CR-N330K)
	2023-05-01														2023-05-05														2023-05-08														2023-05-12
	conc (nM)	10000	3333.33	1111.11	370.37	123.457	41.1523	13.7174	4.57247	1.52416	0.508053				conc (nM)	10000	3333.33	1111.11	370.37	123.457	41.1523	13.7174	4.57247	1.52416	0.508053				conc (nM)	10000	3333.33	1111.11	370.37	123.457	41.1523	13.7174	4.57247	1.52416	0.508053				conc (nM)	10000	3333.33	1111.11	370.37	123.457	41.1523
	log(conc)	4	3.52288	3.04576	2.56864	2.09151	1.61439	1.13727	0.660151	0.18303	-0.294091				log(conc)	4	3.52288	3.04576	2.56864	2.09151	1.61439	1.13727	0.660151	0.18303	-0.294091				log(conc)	4	3.52288	3.04576	2.56864	2.09151	1.61439	1.13727	0.660151	0.18303	-0.294091				log(conc)	4	3.52288	3.04576	2.56864	2.09151	1.61439
	conc (nM)	40000	13333.3	4444.44	1481.48	493.827	164.609	54.8697	18.2899	6.09663	2.03221				conc (nM)	40000	13333.3	4444.44	1481.48	493.827	164.609	54.8697	18.2899	6.09663	2.03221				conc (nM)	40000	13333.3	4444.44	1481.48	493.827	164.609	54.8697	18.2899	6.09663	2.03221				conc (nM)	40000	13333.3	4444.44	1481.48	493.827	164.609
	log(conc)	4.60206	4.12494	3.64782	3.1707	2.69357	2.21645	1.73933	1.26221	0.78509	0.307969				log(conc)	4.60206	4.12494	3.64782	3.1707	2.69357	2.21645	1.73933	1.26221	0.78509	0.307969				log(conc)	4.60206	4.12494	3.64782	3.1707	2.69357	2.21645	1.73933	1.26221	0.78509	0.307969				log(conc)	4.60206	4.12494	3.64782	3.1707	2.69357	2.21645
	M883 - 0mM														M833 - 0mM														M833 - 0mM														M833 - 40uM
												DMSO	uRBC													DMSO	uRBC													DMSO	uRBC
	3D7	0.0891	0.0899	0.0963	0.1057	0.1986	0.3776	0.4944	0.5351	0.5538	0.5534	0.5561	0.0789		3D7	0.079	0.0792	0.0832	0.0847	0.0917	0.1194	0.144	0.1621	0.1677	0.1723	0.1638	0.074		3D7	0.1061	0.1098	0.1184	0.1484	0.2638	0.3797	0.4485	0.4995	0.5302	0.5596	0.5254	0.0753		0 mM	0.0784	0.141	0.2924	0.4428	0.4738	0.4585
		0.0826	0.0883	0.0873	0.0954	0.1905	0.3498	0.4664	0.5163	0.519	0.5011	0.5179	0.0756			0.0779	0.0791	0.0795	0.08	0.0922	0.1277	0.146	0.1747	0.1755	0.1717	0.1633	0.073			0.1026	0.1046	0.1133	0.1403	0.2542	0.3998	0.5009	0.5157	0.5532	0.5726	0.5446	0.0723			0.0772	0.1387	0.3235	0.4704	0.4496	0.4888
	average	0.08585	0.0891	0.0918	0.10055	0.19455	0.3637	0.4804	0.5257	0.5364	0.52725	0.537	0.07725		average	0.07845	0.07915	0.08135	0.08235	0.09195	0.12355	0.145	0.1684	0.1716	0.172	0.16355	0.0735		average	0.10435	0.1072	0.11585	0.14435	0.259	0.38975	0.4747	0.5076	0.5417	0.5661	0.535	0.0738		average	0.0778	0.13985	0.30795	0.4566	0.4617	0.47365
	NORMALISED	98.1294	97.4225	96.8352	94.932	74.4861	37.6944	12.311	2.45786	0.130506	2.12072				NORMALISED	94.5031	93.7257	91.2826	90.1721	79.5114	44.4198	20.5997	-5.3859	-8.93948	-9.38368				NORMALISED	93.376	92.758	90.8825	84.7029	59.8439	31.4939	13.0746	5.94102	-1.45273	-6.74328				NORMALISED	98.1783	83.0053	41.9	5.5508	4.3037	1.38159
	WT	0.0779	0.0799	0.0786	0.0796	0.0904	0.1075	0.128	0.1397	0.1434	0.1474	0.1387	0.081		WT	0.0849	0.0871	0.087	0.0914	0.1294	0.1829	0.2279	0.2477	0.2621	0.2535	0.2284	0.075		WT	0.1074	0.109	0.1164	0.1434	0.2364	0.3783	0.4753	0.5013	0.5057	0.5132	0.4772	0.0735		0.25 mM	0.0766	0.1334	0.2418	0.3715	0.4125	0.4371
		0.0756	0.0796	0.0787	0.0822	0.0921	0.1112	0.13	0.1446	0.1466	0.1511	0.1409	0.0794			0.0852	0.0889	0.0881	0.0944	0.1371	0.19	0.2299	0.2596	0.2748	0.2614	0.2215	0.0758			0.1034	0.1066	0.1128	0.141	0.2613	0.4067	0.4869	0.5132	0.517	0.5112	0.4779	0.0724			0.079	0.1333	0.2511	0.3957	0.4526	0.4947
	average	0.07675	0.07975	0.07865	0.0809	0.09125	0.10935	0.129	0.14215	0.145	0.14925	0.1398	0.0802		average	0.08505	0.088	0.08755	0.0929	0.13325	0.18645	0.2289	0.25365	0.26845	0.25745	0.22495	0.0754		average	0.1054	0.1078	0.1146	0.1422	0.24885	0.3925	0.4811	0.50725	0.51135	0.5122	0.47755	0.07295		average	0.0778	0.13335	0.24645	0.3836	0.43255	0.4659
	NORMALISED	105.789	100.755	102.601	98.8255	81.4597	51.0906	18.1208	-3.94295	-8.72483	-15.8557				NORMALISED	93.5473	91.5747	91.8756	88.2982	61.3173	25.7439	-2.64126	-19.1909	-29.0873	-21.7319				NORMALISED	91.9797	91.3866	89.7059	82.8843	56.525	21.0208	-0.87741	-7.34058	-8.35393	-8.56401				NORMALISED	98.3066	83.8348	54.3702	18.6401	5.88772	-2.80057
	N309K	0.1124	0.2117	0.4623	0.6058	0.6206	0.6089	0.6753	0.6264	0.6416	0.6383	0.6172	0.0782		N309K	0.0691	0.0773	0.0904	0.1368	0.1704	0.1821	0.1573	0.1736	0.1679	0.1647	0.1526	0.0752		N309K	0.1214	0.1594	0.3845	0.537	0.5762	0.6021	0.6023	0.5982	0.5789	0.5837	0.5672	0.0748		2.5 mM	0.0743	0.1145	0.1161	0.1385	0.1683	0.1652
		0.1128	0.2064	0.4461	0.5651	0.6011	0.5913	0.6222	0.6352	0.6284	0.6144	0.6108	0.0787			0.0699	0.0778	0.0896	0.1294	0.1586	0.1783	0.1561	0.1682	0.1624	0.1609	0.151	0.0742			0.1229	0.1712	0.3875	0.5338	0.5857	0.5998	0.5968	0.5891	0.5745	0.5756	0.556	0.0759			0.0745	0.1235	0.1158	0.1273	0.1335	0.1534
	average	0.1126	0.20905	0.4542	0.58545	0.61085	0.6001	0.64875	0.6308	0.635	0.62635	0.614	0.07845		average	0.0695	0.07755	0.09	0.1331	0.1645	0.1802	0.1567	0.1709	0.16515	0.1628	0.1518	0.0747		average	0.12215	0.1653	0.386	0.5354	0.58095	0.60095	0.59955	0.59365	0.5767	0.57965	0.5616	0.07535		average	0.0744	0.119	0.11595	0.1329	0.1509	0.1593
	NORMALISED	93.6234	75.6139	29.8385	5.33097	0.58818	2.59546	-6.48866	-3.13696	-3.9212	-2.30604				NORMALISED	106.744	96.3035	80.1556	24.2542	-16.4721	-36.8353	-6.35538	-24.773	-17.3152	-14.2672				NORMALISED	90.3753	81.5013	36.1131	5.38817	-3.97943	-8.09254	-7.80463	-6.59126	-3.1054	-3.71208				NORMALISED	93.9876	32.3428	36.5584	13.1306	-11.7484	-23.3587
	N330K	0.1675	0.6634	0.7287	0.7451	0.7625	0.7113	0.773	0.7657	0.7709	0.7597	0.7651	0.0789		N330K	0.0961	0.1262	0.2379	0.3336	0.3544	0.359	0.3517	0.3518	0.3374	0.3144	0.2778	0.0763		N330K	0.1105	0.2393	0.3996	0.4775	0.4995	0.4918	0.5147	0.4904	0.4874	0.4835	0.4694	0.0744		W991 - 5uM
		0.166	0.629	0.7263	0.7289	0.718	0.7112	0.7627	0.7617	0.7629	0.7445	0.7485	0.0791			0.0939	0.1238	0.229	0.3065	0.3278	0.3391	0.3119	0.3292	0.3143	0.267	0.2181	0.0768			0.1103	0.2049	0.359	0.426	0.4448	0.4707	0.4628	0.4711	0.4654	0.4534	0.4008	0.0731
	average	0.16675	0.6462	0.7275	0.737	0.74025	0.71125	0.76785	0.7637	0.7669	0.7521	0.7568	0.079		average	0.095	0.125	0.23345	0.32005	0.3411	0.34905	0.3318	0.3405	0.32585	0.2907	0.24795	0.07655		average	0.1104	0.2221	0.3793	0.45175	0.47215	0.48125	0.48875	0.48075	0.4764	0.46845	0.4351	0.07375		0 mM	0.1129	0.1459	0.2736	0.3679	0.4181	0.4255
	NORMALISED	87.0537	16.3175	4.32281	2.92122	2.44172	6.72027	-1.63027	-1.018	-1.49012	0.69342				NORMALISED	89.2357	71.7328	8.45974	-42.0653	-54.3466	-58.9848	-48.9207	-53.9965	-45.4492	-24.9417				NORMALISED	89.8575	58.9456	15.4421	-4.60772	-10.2532	-12.7716	-14.8471	-12.6332	-11.4294	-9.22928					0.1008	0.1359	0.2569	0.4041	0.3992	0.4357
																																											average	0.10685	0.1409	0.26525	0.386	0.40865	0.4306
																																											NORMALISED	90.1177	81.5882	50.4384	20.1904	14.5165	9.01804
	M833 - 0.25mM														M833 - 0.25 mM														M833 - 0.25mM														0.25 mM	0.1161	0.1205	0.1855	0.282	0.3653	0.4024
																																												0.1107	0.1294	0.1875	0.3101	0.3148	0.4238
	3D7	0.0982	0.1024	0.1116	0.137	0.299	0.5328	0.6203	0.6514	0.6662	0.6671	0.6673	0.0858		3D7	0.0783	0.0775	0.0754	0.0812	0.0928	0.1121	0.131	0.1509	0.1562	0.1641	0.1563	0.0725		3D7	0.092	0.0921	0.1012	0.121	0.1959	0.318	0.4138	0.4448	0.4375	0.4509	0.44	0.0773		average	0.1134	0.12495	0.1865	0.29605	0.34005	0.4131
		0.0906	0.0963	0.1013	0.1256	0.301	0.5046	0.6132	0.6518	0.6528	0.6647	0.6702	0.0832			0.0778	0.0757	0.076	0.0777	0.0912	0.1131	0.1346	0.1603	0.1676	0.1667	0.1683	0.0708			0.0908	0.0969	0.0981	0.1217	0.2099	0.3323	0.4321	0.4637	0.4873	0.4868	0.4506	0.0745		NORMALISED	87.6026	84.3334	66.912	35.9043	23.4503	2.77385
	average	0.0944	0.09935	0.10645	0.1313	0.3	0.5187	0.61675	0.6516	0.6595	0.6659	0.66875	0.0845		average	0.07805	0.0766	0.0757	0.07945	0.092	0.1126	0.1328	0.1556	0.1619	0.1654	0.1623	0.07165		average	0.0914	0.0945	0.09965	0.12135	0.2029	0.32515	0.42295	0.45425	0.4624	0.46885	0.4453	0.0759
	NORMALISED	98.3055	97.4583	96.243	91.9897	63.1151	25.6825	8.9003	2.93539	1.58323	0.487805				NORMALISED	92.9399	94.5394	95.5323	91.3955	77.551	54.8263	32.5427	7.39106	0.441258	-3.41975				NORMALISED	95.804	94.9648	93.5707	87.6963	65.6199	32.5257	6.05035	-2.42285	-4.62913	-6.3752				2.5 mM	0.1025	0.105	0.1171	0.125	0.1378	0.1331
																																												0.1193	0.1172	0.1167	0.1244	0.1403	0.1573
	WT	0.1007	0.1065	0.1082	0.1152	0.1814	0.2906	0.4923	0.5497	0.5827	0.579	0.5777	0.0872		WT	0.0826	0.0872	0.0866	0.0889	0.1055	0.1399	0.1843	0.223	0.2319	0.232	0.2167	0.0684		WT	0.1128	0.1155	0.1222	0.1307	0.2143	0.3514	0.4499	0.5052	0.5197	0.5254	0.4948	0.0824		average	0.1109	0.1111	0.1169	0.1247	0.13905	0.1452
		0.0998	0.1116	0.1088	0.1184	0.1778	0.3476	0.4926	0.5676	0.5816	0.5996	0.5832	0.0857			0.0795	0.083	0.0823	0.0829	0.1035	0.1565	0.1941	0.2254	0.2128	0.2371	0.2095	0.0696			0.1101	0.1128	0.1253	0.1268	0.2093	0.3747	0.4711	0.5107	0.5212	0.5364	0.4819	0.0768		NORMALISED	33.8629	33.5284	23.8294	10.786	-13.2107	-23.495
	average	0.10025	0.10905	0.1085	0.1168	0.1796	0.3191	0.49245	0.55865	0.58215	0.5893	0.58045	0.08645		average	0.08105	0.0851	0.08445	0.0859	0.1045	0.1482	0.1892	0.2242	0.22235	0.23455	0.2131	0.069		average	0.11145	0.11415	0.12375	0.12875	0.2118	0.36305	0.4605	0.50795	0.52045	0.5309	0.48835	0.0796
	NORMALISED	97.2065	95.4251	95.5364	93.8563	81.1437	52.9049	17.8138	4.41296	-0.34413	-1.7915				NORMALISED	91.6378	88.8272	89.2783	88.272	75.3643	45.0382	16.5857	-7.70298	-6.41915	-14.8855				NORMALISED	92.208	91.5474	89.1988	87.9755	67.6575	30.6544	6.81346	-4.79511	-7.85321	-10.4098
	N309K	0.1201	0.1718	0.3806	0.5392	0.5976	0.6368	0.7081	0.6914	0.7003	0.6991	0.694	0.0843		N309K	0.0655	0.0713	0.0769	0.0987	0.1291	0.1363	0.1407	0.1519	0.1462	0.1359	0.13	0.071		N309K	0.1284	0.144	0.2741	0.4411	0.5264	0.5586	0.5698	0.5541	0.5756	0.5533	0.5297	0.077
		0.1221	0.1748	0.3569	0.5669	0.6294	0.644	0.6786	0.6787	0.6867	0.682	0.6711	0.0849			0.0666	0.071	0.0748	0.0911	0.1168	0.1268	0.1367	0.1383	0.1319	0.1319	0.124	0.0718			0.1287	0.1427	0.2507	0.4484	0.5297	0.5578	0.5702	0.5549	0.5565	0.5537	0.55	0.0788
	average	0.1211	0.1733	0.36875	0.55305	0.6135	0.6404	0.69335	0.68505	0.6935	0.69055	0.68255	0.0846		average	0.06605	0.07115	0.07585	0.0949	0.12295	0.13155	0.1387	0.1451	0.13905	0.1339	0.127	0.0714		average	0.12855	0.14335	0.2624	0.44475	0.52805	0.5582	0.57	0.5545	0.56605	0.5535	0.53985	0.0779
	NORMALISED	93.8958	85.166	52.4793	21.6573	11.5478	7.04908	-1.80617	-0.418095	-1.83126	-1.3379				NORMALISED	109.622	100.45	91.9964	57.7338	7.28417	-8.18345	-21.0432	-32.554	-21.6727	-12.4101				NORMALISED	89.0356	85.8318	60.0606	20.5866	2.55439	-3.97229	-6.52668	-3.17134	-5.67161	-2.95487
	N330K	0.1804	0.6284	0.7232	0.7729	0.801	0.7638	0.7887	0.7942	0.7927	0.7536	0.7636	0.0878		N330K	0.0822	0.1139	0.1759	0.2423	0.273	0.2755	0.2659	0.2565	0.2432	0.2727	0.2498	0.0719		N330K	0.1136	0.1817	0.3131	0.3879	0.4139	0.4212	0.4355	0.4172	0.4267	0.406	0.3895	0.0805
		0.1621	0.5975	0.7429	0.7706	0.7927	0.7609	0.8014	0.7916	0.8059	0.7909	0.7917	0.089			0.0854	0.1101	0.17	0.2175	0.2347	0.2287	0.2394	0.25	0.246	0.2374	0.2201	0.0651			0.1215	0.165	0.2848	0.3577	0.3554	0.3623	0.2801	0.3539	0.3656	0.3745	0.3414	0.0815
	average	0.17125	0.61295	0.73305	0.77175	0.79685	0.76235	0.79505	0.7929	0.7993	0.77225	0.77765	0.0884		average	0.0838	0.112	0.17295	0.2299	0.25385	0.2521	0.25265	0.25325	0.2446	0.25505	0.23495	0.0685		average	0.11755	0.17335	0.29895	0.3728	0.38465	0.39175	0.3578	0.38555	0.39615	0.39025	0.36545	0.081
	NORMALISED	87.9797	23.8955	6.4708	0.856003	-2.78564	2.2198	-2.52448	-2.21255	-3.1411	0.78346				NORMALISED	90.8081	73.866	37.2484	3.03394	-11.3548	-10.3034	-10.6338	-10.9943	-5.79754	-12.0757				NORMALISED	87.1506	67.5338	23.3784	-2.58393	-6.74987	-9.24591	2.6894	-7.06627	-10.7928	-8.71858
	M833 - 2.5mM														M833 - 2.5mM														M833 - 2.5mM
	3D7	0.0958	0.0986	0.1033	0.128	0.2689	0.4716	0.5933	0.5947	0.6516	0.6608	0.6544	0.0822		3D7	0.0732	0.0741	0.0732	0.075	0.0805	0.0931	0.1092	0.1199	0.1257	0.1313	0.1235	0.0715		3D7	0.0937	0.0995	0.1074	0.124	0.1823	0.2456	0.3182	0.3708	0.3888	0.3979	0.3603	0.0776
		0.0824	0.0962	0.0998	0.1244	0.2386	0.4974	0.6005	0.6408	0.658	0.6634	0.6835	0.081			0.0718	0.0722	0.0716	0.0735	0.0804	0.0912	0.1115	0.1244	0.1423	0.1443	0.137	0.0697			0.0904	0.0949	0.104	0.1257	0.2011	0.262	0.3481	0.3859	0.4305	0.4466	0.4268	0.0764
	average	0.0891	0.0974	0.10155	0.1262	0.25375	0.4845	0.5969	0.61775	0.6548	0.6621	0.66895	0.0816		average	0.0725	0.07315	0.0724	0.07425	0.08045	0.09215	0.11035	0.12215	0.134	0.1378	0.13025	0.0706		average	0.09205	0.0972	0.1057	0.12485	0.1917	0.2538	0.33315	0.37835	0.40965	0.42225	0.39355	0.077
	NORMALISED	98.7231	97.31	96.6034	92.4066	70.6904	31.4038	12.267	8.71712	2.40913	1.16626				NORMALISED	96.8148	95.7251	96.9824	93.881	83.487	63.8726	33.3613	13.5792	-6.28667	-12.6572				NORMALISED	95.2456	93.6187	90.9335	84.8839	63.7656	44.1478	19.0807	4.80177	-5.08608	-9.0665
	WT	0.1109	0.1175	0.1168	0.1157	0.1287	0.1586	0.2603	0.3451	0.4055	0.4384	0.5062	0.0804		WT	0.0768	0.0808	0.0798	0.0809	0.0819	0.0872	0.0977	0.1125	0.1242	0.1389	0.1508	0.0694		WT	0.1103	0.1112	0.1196	0.137	0.1336	0.1577	0.2193	0.2461	0.3026	0.3367	0.3842	0.0744
		0.1158	0.1194	0.1173	0.1227	0.1292	0.1634	0.2618	0.3522	0.3993	0.4532	0.5127	0.0827			0.0796	0.0814	0.077	0.0812	0.0835	0.0856	0.0997	0.1158	0.1276	0.1423	0.1487	0.0708			0.1079	0.1163	0.1211	0.1314	0.138	0.1621	0.2154	0.2653	0.3136	0.3459	0.4133	0.0803
	average	0.11335	0.11845	0.11705	0.1192	0.12895	0.161	0.26105	0.34865	0.4024	0.4458	0.50945	0.08155		average	0.0782	0.0811	0.0784	0.08105	0.0827	0.0864	0.0987	0.11415	0.1259	0.1406	0.14975	0.0701		average	0.1091	0.11375	0.12035	0.1342	0.1358	0.1599	0.21735	0.2557	0.3081	0.3413	0.39875	0.07735
	NORMALISED	92.5684	91.3765	91.7037	91.2012	88.9226	81.4326	58.0509	37.5789	25.0175	14.875				NORMALISED	89.8305	86.1896	89.5794	86.2524	84.1808	79.5355	64.0929	44.6955	29.9435	11.4878				NORMALISED	90.1213	88.6745	86.621	82.3118	81.8139	74.3155	56.4406	44.5084	28.2047	17.8749
	N309K	0.1137	0.1237	0.1489	0.2469	0.3361	0.3387	0.3933	0.4005	0.4035	0.3847	0.3713	0.0811		N309K	0.0666	0.0696	0.0688	0.0705	0.0789	0.0809	0.0844	0.0846	0.0855	0.0838	0.0834	0.0709		N309K	0.1223	0.118	0.1357	0.1964	0.2643	0.3024	0.326	0.316	0.3082	0.3132	0.3049	0.0798
		0.1195	0.1353	0.1475	0.2412	0.3123	0.3639	0.3828	0.3958	0.3758	0.3819	0.3509	0.0803			0.0666	0.0723	0.0707	0.0705	0.0761	0.0802	0.0862	0.0881	0.0822	0.0842	0.085	0.0742			0.1269	0.1176	0.1303	0.1914	0.2514	0.2769	0.3047	0.3328	0.311	0.3035	0.3008	0.0797
	average	0.1166	0.1295	0.1482	0.24405	0.3242	0.3513	0.38805	0.39815	0.38965	0.3833	0.3611	0.0807		average	0.0666	0.07095	0.06975	0.0705	0.0775	0.08055	0.0853	0.08635	0.08385	0.084	0.0842	0.07255		average	0.1246	0.1178	0.133	0.1939	0.25785	0.28965	0.31535	0.3244	0.3096	0.30835	0.30285	0.07975
	NORMALISED	87.1969	82.5963	75.9272	41.7439	13.1598	3.49501	-9.61127	-13.2133	-10.1819	-7.91726				NORMALISED	151.073	113.734	124.034	117.597	57.5107	31.3305	-9.44206	-18.4549	3.00429	1.71674				NORMALISED	79.8969	82.9449	76.1318	48.8346	20.1703	5.91663	-5.60287	-9.65935	-3.02555	-2.46526
	N330K	0.1766	0.2336	0.3976	0.5953	0.6466	0.6579	0.7131	0.718	0.7313	0.7297	0.7177	0.0813		N330K	0.0784	0.0953	0.098	0.1156	0.1236	0.1278	0.1298	0.1338	0.1401	0.1443	0.1385	0.0737		N330K	0.1104	0.12	0.156	0.1838	0.1951	0.2033	0.2043	0.2035	0.2003	0.2034	0.1953	0.0773
		0.1811	0.1973	0.3149	0.4877	0.5929	0.6019	0.6587	0.6868	0.7032	0.7056	0.692	0.0816			0.0777	0.0913	0.0938	0.1037	0.1149	0.1248	0.1208	0.1215	0.1257	0.1206	0.1245	0.0752			0.113	0.1149	0.1424	0.1652	0.1775	0.1803	0.183	0.1821	0.193	0.1935	0.1833	0.0756
	average	0.17885	0.21545	0.35625	0.5415	0.61975	0.6299	0.6859	0.7024	0.71725	0.71765	0.70485	0.08145		average	0.07805	0.0933	0.0959	0.10965	0.11925	0.1263	0.1253	0.12765	0.1329	0.13245	0.1315	0.07445		average	0.1117	0.11745	0.1492	0.1745	0.1863	0.1918	0.19365	0.1928	0.19665	0.19845	0.1893	0.07645
	NORMALISED	84.376	78.505	55.9192	26.2031	13.6509	12.0228	3.03978	0.393006	-1.98909	-2.05326				NORMALISED	93.6897	66.9588	62.4014	38.2997	21.4724	9.11481	10.8677	6.74847	-2.45399	-1.66521				NORMALISED	68.7638	63.6686	35.5339	13.1148	2.6584	-2.21533	-3.85467	-3.10146	-6.51307	-8.10811
	conc (nM)	100	33.3333	11.1111	3.7037	1.23457	0.411523	0.137174	0.0457247	0.0152416	0.00508053				conc (nM)	100	33.3333	11.1111	3.7037	1.23457	0.411523	0.137174	0.0457247	0.0152416	0.00508053				conc (nM)	100	33.3333	11.1111	3.7037	1.23457	0.411523	0.137174	0.0457247	0.0152416	0.00508053
	log(conc)	2	1.52288	1.04576	0.568636	0.091515	-0.385606	-0.862728	-1.33985	-1.81697	-2.29409				log(conc)	2	1.52288	1.04576	0.568636	0.091515	-0.385606	-0.862728	-1.33985	-1.81697	-2.29409				log(conc)	2	1.52288	1.04576	0.568636	0.091515	-0.385606	-0.862728	-1.33985	-1.81697	-2.29409
	conc (nM)	5000	1666.67	555.556	185.185	61.7284	20.5761	6.85871	2.28624	0.762079	0.254026				conc (nM)	5000	1666.67	555.556	185.185	61.7284	20.5761	6.85871	2.28624	0.762079	0.254026				conc (nM)	5000	1666.67	555.556	185.185	61.7284	20.5761	6.85871	2.28624	0.762079	0.254026
	log(conc)	3.69897	3.22185	2.74473	2.26761	1.79048	1.31336	0.836242	0.359121	-0.118	-0.595121				log(conc)	3.69897	3.22185	2.74473	2.26761	1.79048	1.31336	0.836242	0.359121	-0.118	-0.595121				log(conc)	3.69897	3.22185	2.74473	2.26761	1.79048	1.31336	0.836242	0.359121	-0.118	-0.595121
	W991 - 0mM											DMSO	uRBC		W991 - 0mM											DMSO	uRBC		W911 - 0mM											DMSO	uRBC
	3D7	0.0844	0.084	0.0873	0.1002	0.2385	0.4225	0.4726	0.4838	0.4952	0.4934	0.4923	0.0727		3D7	0.0809	0.0812	0.0821	0.0849	0.1072	0.1428	0.1617	0.1701	0.1635	0.1642	0.1675	0.0711		3D7	0.1293	0.1328	0.1409	0.2218	0.4094	0.505	0.5987	0.5784	0.5754	0.586	0.5005	0.083
		0.0823	0.0848	0.0836	0.0947	0.2293	0.3863	0.4607	0.4838	0.4803	0.4907	0.4797	0.071			0.0785	0.0832	0.0813	0.0814	0.1027	0.1415	0.166	0.1786	0.1714	0.1705	0.1784	0.0728			0.1284	0.1418	0.1422	0.1968	0.38	0.5695	0.609	0.6219	0.6374	0.6634	0.6081	0.0799
	average	0.08335	0.0844	0.08545	0.09745	0.2339	0.4044	0.46665	0.4838	0.48775	0.49205	0.486	0.07185		average	0.0797	0.0822	0.0817	0.08315	0.10495	0.14215	0.16385	0.17435	0.16745	0.16735	0.17295	0.07195		average	0.12885	0.1373	0.14155	0.2093	0.3947	0.53725	0.60385	0.60015	0.6064	0.6247	0.5543	0.08145
	NORMALISED	97.2232	96.9697	96.7162	93.8187	60.8717	19.703	4.67222	0.531208	-0.422552	-1.46082				NORMALISED	92.3267	89.8515	90.3465	88.9109	67.3267	30.495	9.0099	-1.38614	5.44554	5.54455				NORMALISED	89.9757	88.1886	87.2898	72.9618	33.7528	3.60579	-10.479	-9.69652	-11.0183	-14.8884
	WT	0.078	0.0779	0.0771	0.0786	0.0943	0.1126	0.1331	0.1356	0.1353	0.1355	0.1357	0.0767		WT	0.0907	0.0899	0.0919	0.0995	0.1728	0.2333	0.2794	0.2713	0.2777	0.2735	0.2644	0.0751		WT	0.137	0.1355	0.1466	0.2161	0.4373	0.562	0.6003	0.6099	0.5921	0.5868	0.519	0.0845
		0.0749	0.077	0.0763	0.0787	0.0926	0.1167	0.1292	0.1354	0.1353	0.1395	0.1404	0.0737			0.0862	0.0853	0.0878	0.0988	0.1645	0.2528	0.2658	0.2805	0.2772	0.2704	0.2599	0.0715			0.1405	0.1325	0.1383	0.2134	0.4654	0.5734	0.6326	0.6225	0.6256	0.6011	0.5532	0.0855
	average	0.07645	0.07745	0.0767	0.07865	0.09345	0.11465	0.13115	0.1355	0.1353	0.1375	0.13805	0.0752		average	0.08845	0.0876	0.08985	0.09915	0.16865	0.24305	0.2726	0.2759	0.27745	0.27195	0.26215	0.0733		average	0.13875	0.134	0.14245	0.21475	0.45135	0.5677	0.61645	0.6162	0.60885	0.59395	0.5361	0.085
	NORMALISED	98.0111	96.42	97.6134	94.5107	70.9626	37.2315	10.9785	4.05728	4.3755	0.875099				NORMALISED	91.9778	92.4279	91.2364	86.3119	49.5102	10.1138	-5.53349	-7.28091	-8.10167	-5.1893				NORMALISED	88.0847	89.1377	87.2645	71.237	18.7874	-7.0051	-17.812	-17.7566	-16.1272	-12.8242
	N309K	0.1143	0.1896	0.4325	0.5275	0.5818	0.5927	0.5962	0.6001	0.607	0.5998	0.61	0.0711		N309K	0.0748	0.084	0.1152	0.154	0.1753	0.1734	0.1179	0.1779	0.1703	0.1763	0.168	0.0719		N309K	0.1403	0.2578	0.5058	0.6122	0.662	0.6673	0.6726	0.6669	0.6697	0.6687	0.6534	0.0806
		0.109	0.1933	0.3728	0.5036	0.5625	0.5351	0.5912	0.5747	0.5958	0.5779	0.5816	0.0702			0.077	0.0837	0.1132	0.1517	0.175	0.1813	0.1582	0.1795	0.1741	0.1679	0.1642	0.0733			0.1435	0.2707	0.5209	0.6257	0.6646	0.6835	0.6811	0.6902	0.6971	0.6933	0.6621	0.082
	average	0.11165	0.19145	0.40265	0.51555	0.57215	0.5639	0.5937	0.5874	0.6014	0.58885	0.5958	0.07065		average	0.0759	0.08385	0.1142	0.15285	0.17515	0.17735	0.13805	0.1787	0.1722	0.1721	0.1661	0.0726		average	0.1419	0.26425	0.51335	0.61895	0.6633	0.6754	0.67685	0.67855	0.6834	0.681	0.65775	0.0813
	NORMALISED	92.1927	76.997	36.78	15.2813	4.50348	6.07445	0.399886	1.59954	-1.06636	1.32343				NORMALISED	96.4706	87.9679	55.508	14.1711	-9.67914	-12.0321	30	-13.4759	-6.52406	-6.41711				NORMALISED	89.4874	68.2626	25.0499	6.73085	-0.962789	-3.06184	-3.31338	-3.60829	-4.44965	-4.03331
	N330K	0.1371	0.2384	0.5703	0.6961	0.7251	0.7114	0.7323	0.7285	0.7288	0.7244	0.75	0.0736		N330K	0.1077	0.1306	0.205	0.2453	0.2859	0.3193	0.3288	0.3607	0.3574	0.3444	0.3275	0.0752		N330K	0.1171	0.1547	0.3008	0.4232	0.5156	0.5388	0.5511	0.5564	0.5522	0.5456	0.5235	0.0824
		0.1534	0.2438	0.6061	0.7119	0.7395	0.7041	0.7372	0.7413	0.7391	0.7307	0.7459	0.0767			0.1121	0.1284	0.1654	0.1965	0.2042	0.2282	0.2592	0.2995	0.2937	0.3099	0.2713	0.075			0.1163	0.1563	0.2528	0.3969	0.456	0.5149	0.5284	0.5479	0.5233	0.4985	0.4706	0.0842
	average	0.14525	0.2411	0.5882	0.704	0.7323	0.70775	0.73475	0.7349	0.73395	0.72755	0.74795	0.07515		average	0.1099	0.1295	0.1852	0.2209	0.24505	0.27375	0.294	0.3301	0.32555	0.32715	0.2994	0.0751		average	0.1167	0.1555	0.2768	0.41005	0.4858	0.52685	0.53975	0.55215	0.53775	0.52205	0.49705	0.0833
	NORMALISED	89.5809	75.3344	23.7441	6.5324	2.3261	5.97503	1.96195	1.93966	2.08086	3.0321				NORMALISED	84.4851	75.7468	50.914	34.9978	24.2309	11.4356	2.40749	-13.687	-11.6585	-12.3718				NORMALISED	91.9275	82.5498	53.2326	21.0272	2.71903	-7.20242	-10.3202	-13.3172	-9.83686	-6.0423
	W991 - 0.25mM														W991 - 0.25mM														W911 - 0.25mM
	3D7	0.0862	0.0863	0.0903	0.1102	0.3373	0.5036	0.5809	0.5872	0.5745	0.5788	0.5734	0.0732		3D7	0.0789	0.0779	0.0766	0.0804	0.0917	0.1247	0.1457	0.1567	0.1568	0.1622	0.1585	0.072		3D7	0.105	0.1091	0.1194	0.1566	0.2722	0.4185	0.489	0.4929	0.5	0.5009	0.4828	0.0814
		0.0848	0.0904	0.088	0.1083	0.3513	0.4893	0.5559	0.5708	0.5681	0.571	0.558	0.07			0.0751	0.0758	0.0752	0.0787	0.0999	0.1405	0.1371	0.1721	0.1687	0.1728	0.1751	0.0708			0.1026	0.1091	0.1183	0.1633	0.2897	0.4547	0.5123	0.5265	0.539	0.5274	0.5044	0.0791
	average	0.0855	0.08835	0.08915	0.10925	0.3443	0.49645	0.5684	0.579	0.5713	0.5749	0.5657	0.0716		average	0.077	0.07685	0.0759	0.07955	0.0958	0.1326	0.1414	0.1644	0.16275	0.1675	0.1668	0.0714		average	0.1038	0.1091	0.11885	0.15995	0.28095	0.4366	0.50065	0.5097	0.5195	0.51415	0.4936	0.08025
	NORMALISED	97.1868	96.61	96.4481	92.3801	44.8087	14.0154	-0.546448	-2.69176	-1.13337	-1.86197				NORMALISED	94.13	94.2872	95.283	91.457	74.4235	35.8491	26.6247	2.51572	4.24528	-0.733753				NORMALISED	94.3026	93.0204	90.6617	80.7185	51.4455	13.7898	-1.70558	-3.895	-6.26588	-4.97157
	WT	0.0907	0.1013	0.0969	0.101	0.1892	0.3524	0.4767	0.4767	0.4988	0.4828	0.4838	0.0713		WT	0.0826	0.082	0.0821	0.0871	0.1218	0.1868	0.1791	0.2428	0.241	0.2411	0.241	0.0713		WT	0.1314	0.1339	0.1344	0.1512	0.3058	0.4765	0.5519	0.5673	0.5537	0.5584	0.5446	0.0829
		0.0729	0.0915	0.0939	0.1	0.1842	0.3613	0.4485	0.492	0.4852	0.4798	0.4698	0.0713			0.081	0.0816	0.0808	0.0841	0.1224	0.1912	0.1888	0.2332	0.2342	0.2413	0.2396	0.07			0.1299	0.1445	0.1357	0.1585	0.3107	0.4974	0.5858	0.5833	0.5837	0.5826	0.5444	0.0812
	average	0.0818	0.0964	0.0954	0.1005	0.1867	0.35685	0.4626	0.48435	0.492	0.4813	0.4768	0.0713		average	0.0818	0.0818	0.08145	0.0856	0.1221	0.189	0.18395	0.238	0.2376	0.2412	0.2403	0.07065		average	0.13065	0.1392	0.13505	0.15485	0.30825	0.48695	0.56885	0.5753	0.5687	0.5705	0.5445	0.08205
	NORMALISED	97.4106	93.8101	94.0567	92.799	71.5413	29.5808	3.50185	-1.8619	-3.74846	-1.10974				NORMALISED	93.4276	93.4276	93.634	91.1877	69.6729	30.2387	33.2154	1.35573	1.59151	-0.530504				NORMALISED	89.4908	87.6419	88.5393	84.2578	51.0866	12.4446	-5.26543	-6.66018	-5.233	-5.62223
	N309K	0.0921	0.123	0.2882	0.4633	0.5263	0.544	0.5855	0.5848	0.5995	0.5814	0.5788	0.0734		N309K	0.0724	0.0715	0.0862	0.1042	0.1311	0.1342	0.1334	0.1492	0.1427	0.1456	0.1405	0.0721		N309K	0.1277	0.1759	0.3569	0.4916	0.5883	0.6132	0.6064	0.6059	0.6103	0.5742	0.5709	0.0798
		0.107	0.1237	0.2919	0.4715	0.488	0.5216	0.5925	0.6062	0.5752	0.58	0.5749	0.0731			0.0718	0.0733	0.0866	0.1052	0.1257	0.1355	0.1344	0.142	0.1397	0.142	0.1406	0.0737			0.1292	0.181	0.3378	0.5072	0.5798	0.5943	0.5999	0.6102	0.6029	0.6039	0.5903	0.0809
	average	0.09955	0.12335	0.29005	0.4674	0.50715	0.5328	0.589	0.5955	0.58735	0.5807	0.57685	0.07325		average	0.0721	0.0724	0.0864	0.1047	0.1284	0.13485	0.1339	0.1456	0.1412	0.1438	0.14055	0.0729		average	0.12845	0.17845	0.34735	0.4994	0.58405	0.60375	0.60315	0.60805	0.6066	0.58905	0.5806	0.08035
	NORMALISED	94.7776	90.0516	56.95	21.7335	13.8403	8.74702	-2.41263	-3.70334	-2.08499	-0.764496				NORMALISED	101.183	100.739	80.0443	52.9933	17.9601	8.42572	9.83001	-7.46489	-0.960828	-4.80414				NORMALISED	90.3848	80.3898	46.6267	16.2319	-0.689655	-4.62769	-4.50775	-5.48726	-5.1974	-1.68916
	N330K	0.1401	0.1789	0.458	0.653	0.6986	0.707	0.7284	0.7267	0.7261	0.7213	0.7252	0.0741		N330K	0.094	0.1111	0.1357	0.1999	0.2067	0.2496	0.2394	0.2849	0.2718	0.2834	0.2614	0.0709		N330K	0.1109	0.1266	0.2192	0.2995	0.3859	0.4381	0.4456	0.4568	0.4472	0.4425	0.4102	0.0815
		0.1303	0.1817	0.4109	0.62	0.6777	0.6805	0.7283	0.7323	0.7279	0.7293	0.7344	0.0744			0.0972	0.1019	0.1229	0.1692	0.1903	0.2273	0.2012	0.237	0.2286	0.239	0.2364	0.072			0.1049	0.122	0.1904	0.2889	0.3583	0.3988	0.4288	0.4262	0.406	0.3788	0.3041	0.0821
	average	0.1352	0.1803	0.43445	0.6365	0.68815	0.69375	0.72835	0.7295	0.727	0.7253	0.7298	0.07425		average	0.0956	0.1065	0.1293	0.18455	0.1985	0.23845	0.2203	0.26095	0.2502	0.2612	0.2489	0.07145		average	0.1079	0.1243	0.2048	0.2942	0.3721	0.41845	0.4372	0.4415	0.4266	0.41065	0.35715	0.0818
	NORMALISED	90.7025	83.8227	45.0538	14.2323	6.35344	5.4992	0.221188	0.0457631	0.427122	0.686446				NORMALISED	86.3905	80.248	67.3993	36.2637	28.4024	5.88898	16.1172	-6.79065	-0.732601	-6.93153				NORMALISED	90.5212	84.5651	55.3296	22.8618	-5.42945	-22.2626	-29.0721	-30.6337	-25.2224	-19.4298
	W991 - 2.5mM														W991 - 2.5mM														W911 - 2.5mM
	3D7	0.0868	0.0901	0.0943	0.1101	0.2856	0.4057	0.4897	0.5083	0.5151	0.5011	0.5692	0.0735		3D7	0.0769	0.0736	0.0784	0.0788	0.0923	0.107	0.1124	0.1276	0.1285	0.132	0.128	0.0674		3D7	0.0898	0.0937	0.1036	0.1275	0.2002	0.263	0.3269	0.3103	0.3286	0.3412	0.3174	0.0746
		0.0884	0.0922	0.0923	0.1085	0.272	0.4578	0.5338	0.5432	0.5303	0.5355	0.563	0.0713			0.0732	0.074	0.073	0.0751	0.0885	0.1068	0.1218	0.1315	0.1374	0.1351	0.138	0.0689			0.0911	0.0976	0.1066	0.1382	0.1988	0.2985	0.3571	0.374	0.3701	0.3754	0.3683	0.0721
	average	0.0876	0.09115	0.0933	0.1093	0.2788	0.43175	0.51175	0.52575	0.5227	0.5183	0.5661	0.0724		average	0.07505	0.0738	0.0757	0.07695	0.0904	0.1069	0.1171	0.12955	0.13295	0.13355	0.133	0.06815		average	0.09045	0.09565	0.1051	0.13285	0.1995	0.28075	0.342	0.34215	0.34935	0.3583	0.34285	0.07335
	NORMALISED	96.9212	96.2021	95.7667	92.5258	58.1932	27.2129	11.0087	8.17298	8.79076	9.68199				NORMALISED	89.3601	91.2876	88.3577	86.4302	65.6901	40.2467	24.5181	5.31997	0.077101	-0.848111				NORMALISED	93.6549	91.7254	88.2189	77.9221	53.1911	23.0427	0.315399	0.25974	-2.41187	-5.73284
	WT	0.1046	0.1043	0.1043	0.1083	0.1117	0.1718	0.258	0.2999	0.3202	0.3084	0.4479	0.0755		WT	0.0767	0.0782	0.0762	0.0789	0.0815	0.0902	0.1064	0.1149	0.1325	0.1405	0.1623	0.0726		WT	0.1087	0.1102	0.1136	0.1197	0.1302	0.1853	0.236	0.2878	0.3287	0.3351	0.3527	0.0724
		0.0992	0.1016	0.103	0.1045	0.1078	0.1612	0.2582	0.3007	0.3289	0.3177	0.4444	0.0728			0.076	0.0796	0.0787	0.0785	0.083	0.0879	0.0964	0.1232	0.132	0.1485	0.1627	0.0695			0.1083	0.1095	0.1112	0.1167	0.1241	0.1705	0.2454	0.2948	0.3023	0.3263	0.3673	0.0738
	average	0.1019	0.10295	0.10365	0.1064	0.10975	0.1665	0.2581	0.3003	0.32455	0.31305	0.44615	0.07415		average	0.07635	0.0789	0.07745	0.0787	0.08225	0.08905	0.1014	0.11905	0.13225	0.1445	0.1625	0.07105		average	0.1085	0.10985	0.1124	0.1182	0.12715	0.1779	0.2407	0.2913	0.3155	0.3307	0.36	0.0731
	NORMALISED	92.5403	92.2581	92.0699	91.3306	90.4301	75.1747	50.5511	39.207	32.6882	35.7796				NORMALISED	94.2045	91.4161	93.0016	91.6348	87.7529	80.3171	66.8125	47.5123	33.0782	19.6829				NORMALISED	87.6612	87.1907	86.3018	84.2802	81.1607	63.4716	41.5824	23.9456	15.5106	10.2126
	N309K	0.1076	0.1097	0.1233	0.1858	0.2561	0.2717	0.308	0.2951	0.2899	0.2617	0.3087	0.0719		N309K	0.0701	0.0698	0.0711	0.073	0.0778	0.0821	0.0777	0.082	0.0821	0.0831	0.0834	0.0702		N309K	0.1132	0.1179	0.1293	0.1943	0.2289	0.2473	0.2522	0.2708	0.2685	0.2501	0.2428	0.0727
		0.1111	0.1116	0.1205	0.1952	0.2488	0.2901	0.2997	0.2937	0.2656	0.2627	0.3	0.07			0.0699	0.0703	0.0686	0.0728	0.0756	0.0774	0.0777	0.0806	0.0799	0.0818	0.0805	0.0684			0.1185	0.1103	0.1235	0.1871	0.219	0.2454	0.2529	0.2569	0.2559	0.2662	0.2535	0.0743
	average	0.10935	0.11065	0.1219	0.1905	0.25245	0.2809	0.30385	0.2944	0.27775	0.2622	0.30435	0.07095		average	0.07	0.07005	0.06985	0.0729	0.0767	0.07975	0.0777	0.0813	0.081	0.08245	0.08195	0.0693		average	0.11585	0.1141	0.1264	0.1907	0.22395	0.24635	0.25255	0.26385	0.2622	0.25815	0.24815	0.0735
	NORMALISED	83.5476	82.9906	78.1705	48.7789	22.2365	10.0471	0.214225	4.26307	11.3967	18.0591				NORMALISED	94.4664	94.0711	95.6522	71.5415	41.502	17.3913	33.5968	5.13834	7.50988	-3.95257				NORMALISED	75.7515	76.7535	69.7109	32.8944	13.8563	1.03063	-2.51932	-8.98941	-8.04466	-5.72574
	N330K	0.115	0.1601	0.1683	0.226	0.3698	0.4915	0.5766	0.5946	0.6059	0.6099	0.6721	0.0722		N330K	0.0933	0.0967	0.0977	0.1038	0.1138	0.1136	0.1101	0.122	0.1291	0.1406	0.1375	0.0715		N330K	0.0861	0.1034	0.1036	0.1188	0.1521	0.1627	0.1677	0.1759	0.1858	0.1844	0.1767	0.0723
		0.1477	0.1644	0.1725	0.2223	0.3431	0.4792	0.5495	0.5774	0.5914	0.5923	0.6466	0.0746			0.0916	0.0935	0.0909	0.0981	0.1023	0.1168	0.0982	0.1128	0.1209	0.1232	0.1281	0.0725			0.0889	0.0924	0.1004	0.1163	0.1366	0.1544	0.1721	0.174	0.1717	0.1701	0.1673	0.0739
	average	0.13135	0.16225	0.1704	0.22415	0.35645	0.48535	0.56305	0.586	0.59865	0.6011	0.65935	0.0734		average	0.09245	0.0951	0.0943	0.10095	0.10805	0.1152	0.10415	0.1174	0.125	0.1319	0.1328	0.072		average	0.0875	0.0979	0.102	0.11755	0.14435	0.15855	0.1699	0.17495	0.17875	0.17725	0.172	0.0731
	NORMALISED	90.1101	84.8366	83.4457	74.2725	51.6938	29.6954	16.4348	12.5181	10.3592	9.94112				NORMALISED	66.3651	62.0066	63.3224	52.3849	40.7072	28.9474	47.1217	25.3289	12.8289	1.48026				NORMALISED	85.4398	74.9242	70.7786	55.0556	27.9575	13.5996	2.12336	-2.98281	-6.82508	-5.30839
[truncated: 6 more columns]

## Sheet: Fig3A
Fig3A: Western blots: 3D7, SLI-WT, SLI-N309K and SLI-N330K parasites +/- 2.5 mM GlcN

## Sheet: Fig3B
Fig3D: Densitometry: 3D7, SLI-WT, SLI-N309K and SLI-N330K parasites +/- 2.5 mM GlcN
From western blots in tab Fig3A
Biological replicate 1										Biological replicate 2										Biological replicate 3
2022-04-20										2022-04-27										2022-05-22
	3D7		SLI-WT		SLI-N309K		SLI-N330K				3D7		SLI-WT		SLI-N309K		SLI-N330K				3D7		SLI-WT		SLI-N309K		SLI-N330K
	0	2.5	0	2.5	0	2.5	0	2.5			0	2.5	0	2.5	0	2.5	0	2.5			0	2.5	0	2.5	0	2.5	0	2.5
HA			0.153	0.0695	0.223	0.118	0.162	0.0469		HA			0.1	0.0484	0.0309	0.0196	0.314	0.113		HA			0.19	0.0533	0.235	0.192	0.126	0.0363
START	16.9	21.2	3.91	1.63	5.17	2.76	4.06	1.07		START	48.7	61.5	1.87	0.898	0.528	0.273	7.67	1.85		START	1.54	1.72	2.93	0.851	4.28	3.44	2.09	0.495
START (extra band)					17.7	22.4				START (extra band)					1.35	1.94				START (extra band)					16.2	22.4
HSP70	214	216	202	231	200	243	233	190		HSP70	43.7	45.3	21.3	32.6	25.4	40.1	40.6	25.1		HSP70	9.55	14.1	54.7	48.1	25.6	42.6	43.5	47.1
EXP2	3.36	3.7	2.76	2.91	2.54	2.86	3.74	3.05		EXP2	2.26	2.79	2.25	2.1	1.46	1.4	1.87	1.51		EXP2	0.746	0.857	1.54	1.55	1.35	1.54	1.39	1.16
Norm HSP70										Norm HSP70										Norm HSP70
HA			0.000757426	0.000300866	0.001115	0.000485597	0.000695279	0.000246842		HA			0.00469484	0.00148466	0.00121654	0.000488778	0.00773399	0.00450199		HA			0.00347349	0.00110811	0.00917969	0.00450704	0.00289655	0.000770701
START	0.078972	0.0981481	0.0193564	0.00705628	0.02585	0.011358	0.0174249	0.00563158		START	1.11442	1.35762	0.0877934	0.027546	0.0207874	0.00680798	0.188916	0.0737052		START	0.161257	0.121986	0.0535649	0.0176923	0.167187	0.0807512	0.048046	0.0105096
START (extra band)					0.0885	0.0921811				START (extra band)					0.0531496	0.0483791				START (extra band)					0.632812	0.525822
Norm EXP2										Norm EXP2										Norm EXP2
HA			0.0554348	0.0238832	0.0877953	0.0412587	0.0433155	0.015377		HA			0.0444444	0.0230476	0.0211644	0.014	0.167914	0.0748344		HA			0.123377	0.0343871	0.174074	0.124675	0.0906475	0.0312931
START	5.02976	5.72973	1.41667	0.560137	2.03543	0.965035	1.08556	0.35082		START	21.5487	22.043	0.831111	0.427619	0.361644	0.195	4.1016	1.22517		START	2.06434	2.007	1.9026	0.549032	3.17037	2.23377	1.5036	0.426724
START (extra band)					6.9685	7.83217				START (extra band)					0.924658	1.38571				START (extra band)					12	14.5455
Norm 0 mM [HSP70]										Norm 0 mM [HSP70]										Norm 0 mM [HSP70]
HA				39.7222		43.5513		35.5026		HA				31.6233		40.1779		58.2105		HA				31.9018		49.098		26.6075
START		124.282		36.4544		43.9382		32.3192		START		121.823		31.3759		32.7505		39.0147		START		75.647		33.0297		48.2998		21.874
START (extra band)						104.159				START (extra band)						91.0243				START (extra band)						83.0928
Norm 0 mM [EXP2]										Norm 0 mM [EXP2]										Norm 0 mM [EXP2]
HA				43.0834		46.9943		35.5001		HA				51.8571		66.1489		44.567		HA				27.8716		71.622		34.5218
START		113.917		39.5391		47.4118		32.3169		START		102.294		51.4515		53.9205		29.8704		START		97.2223		28.857		70.4576		28.3802
START (extra band)						112.394				START (extra band)						149.862				START (extra band)						121.212
For reviewer:										For reviewer										For reviewer: is there similar amount of PfSTART1 in mutants?
START Norm 3D7 [HSP70]	0.0369028	0.0458636	0.00904506	0.00329733	0.0120794	0.00530749	0.00814247	0.00263158		START Norm 3D7 [HSP70]	0.520755	0.6344	0.041025	0.012872	0.00971374	0.0031813	0.0882786	0.0344417		START Norm 3D7 [HSP70]	0.0753535	0.0570027	0.0250303	0.00826743	0.078125	0.0377342	0.0224514	0.00491101
START Norm 3D7 [EXP2]	6369.05	7255.4	1793.89	709.286	2577.41	1222	1374.62	444.233		START Norm 3D7 [EXP2]	27286.5	27912.5	1052.41	541.482	457.94	246.923	5193.75	1551.39		START Norm 3D7 [EXP2]	2614.02	2541.41	2409.21	695.224	4014.55	2828.56	1903.96	540.349

## Sheet: Fig3C
Fig3C: Growth inhibition assay of M-883 on 3D7, SLI-WT, SLI-N309K and SLI-N330K parasites, with 0, 0.25 or 2.5 mM GlcN
Biological replicate 1																						Biological replicate 2																					Biological replicate 3
2023-02-07																						2023-02-13																					2023-02-21
M-833	3D7 - 0 mM GlcN						M-833	3D7 - 0.25 mM GlcN						M-833	3D7 - 2.5 mM GlcN							M-833	3D7 - 0 mM GlcN						M-833	3D7 - 0.25 mM GlcN						M-833	3D7 - 2.5 mM GlcN						M-833	3D7 - 0 mM GlcN
conc. (uM)	log(conc)	1	2	av-uRBC	sample/DMSO		conc. (uM)	log(conc)	1	2	av-uRBC	sample/DMSO		conc. (uM)	log(conc)	1	2	av-uRBC	sample/DMSO			conc. (uM)	log(conc)	1	2	av-uRBC	sample/DMSO		conc. (uM)	log(conc)	1	2	av-uRBC	sample/DMSO		conc. (uM)	log(conc)	1	2	av-uRBC	sample/DMSO		conc. (uM)	log(conc)	1	2	av-uRBC	sample/DMSO
10	1	0.0936	0.0836	0.0168	92.6509		10	1	0.0848	0.078	0.01025	95.0579		10	1	0.0877	0.0831	0.01195	93.6839			10	1	0.1021	0.0953	0.0123	97.22		10	1	0.0997	0.096	0.01415	96.769		10	1	0.0969	0.0956	0.0142	95.6562		10	1	0.1391	0.1378	0.0625	92.0946
3.33333	0.522879	0.0882	0.0872	0.0159	93.0446		3.33333	0.522879	0.0838	0.0829	0.0122	94.1176		3.33333	0.522879	0.0873	0.082	0.0112	94.0803			3.33333	0.522879	0.0994	0.103	0.0148	96.655		3.33333	0.522879	0.1012	0.1013	0.01755	95.9927		3.33333	0.522879	0.0975	0.0962	0.0148	95.4726		3.33333	0.522879	0.1465	0.1459	0.07025	91.1143
1.11111	0.0457575	0.0911	0.0904	0.01895	91.7104		1.11111	0.0457575	0.0825	0.0818	0.011	94.6962		1.11111	0.0457575	0.0898	0.0859	0.0144	92.389			1.11111	0.0457575	0.1061	0.105	0.01915	95.6718		1.11111	0.0457575	0.1036	0.1043	0.02025	95.3762		1.11111	0.0457575	0.1006	0.098	0.01725	94.7232		1.11111	0.0457575	0.1596	0.1625	0.0851	89.236
0.37037	-0.431364	0.1058	0.0983	0.03025	86.7673		0.37037	-0.431364	0.095	0.0877	0.0202	90.2604		0.37037	-0.431364	0.101	0.0956	0.02485	86.8658			0.37037	-0.431364	0.1644	0.1434	0.0675	84.744		0.37037	-0.431364	0.1553	0.1519	0.0699	84.0393		0.37037	-0.431364	0.1365	0.1333	0.05285	83.833		0.37037	-0.431364	0.3432	0.2932	0.24225	69.3587
0.123457	-0.908485	0.1633	0.1785	0.0991	56.6492		0.123457	-0.908485	0.1504	0.1572	0.08265	60.1495		0.123457	-0.908485	0.1565	0.1553	0.08245	56.4218			0.123457	-0.908485	0.3612	0.3329	0.26065	41.0894		0.123457	-0.908485	0.3293	0.3252	0.24355	44.3886		0.123457	-0.908485	0.2638	0.2656	0.18265	44.1266		0.123457	-0.908485	0.7045	0.6769	0.61475	22.2426
0.0411523	-1.38561	0.2348	0.2489	0.17005	25.6124		0.0411523	-1.38561	0.2031	0.1968	0.1288	37.8978		0.0411523	-1.38561	0.1818	0.1963	0.1156	38.9006			0.0411523	-1.38561	0.4672	0.4399	0.36715	17.0189		0.0411523	-1.38561	0.4351	0.4276	0.34765	20.6188		0.0411523	-1.38561	0.3539	0.3502	0.27	17.4059		0.0411523	-1.38561	0.8406	0.8237	0.7562	4.35113
0.0137174	-1.86273	0.2884	0.279	0.2119	7.30534		0.0137174	-1.86273	0.2433	0.2356	0.1683	18.8525		0.0137174	-1.86273	0.228	0.2321	0.1566	17.2304			0.0137174	-1.86273	0.5249	0.4746	0.41335	6.57701		0.0137174	-1.86273	0.4834	0.4698	0.3929	10.2866		0.0137174	-1.86273	0.397	0.3934	0.31315	4.20618		0.0137174	-1.86273	0.8822	0.8431	0.7867	0.493296
0.00457247	-2.33985	0.2971	0.2947	0.2241	1.9685		0.00457247	-2.33985	0.2589	0.2498	0.1832	11.6683		0.00457247	-2.33985	0.2628	0.2535	0.1847	2.37844			0.00457247	-2.33985	0.4869	0.5002	0.40715	7.9783		0.00457247	-2.33985	0.4612	0.4681	0.38095	13.0152		0.00457247	-2.33985	0.3966	0.3884	0.31045	5.03212		0.00457247	-2.33985	0.8719	0.8642	0.7921	-0.189729
0.00152416	-2.81697	0.3038	0.2912	0.2257	1.26859		0.00152416	-2.81697	0.2674	0.2582	0.19165	7.59402		0.00152416	-2.81697	0.2677	0.2618	0.1913	-1.10994			0.00152416	-2.81697	0.5133	0.5099	0.4252	3.89875		0.00152416	-2.81697	0.5135	0.5142	0.43015	1.78103		0.00152416	-2.81697	0.4196	0.4033	0.3294	-0.76476		0.00152416	-2.81697	0.8776	0.8458	0.78575	0.613458
0.000508053	-3.29409	0.3229	0.287	0.23315	-1.99038		0.000508053	-3.29409	0.27	0.2727	0.2002	3.47155		0.000508053	-3.29409	0.2713	0.2565	0.19045	-0.660677			0.000508053	-3.29409	0.5412	0.513	0.4407	0.395525		0.000508053	-3.29409	0.5246	0.5169	0.43705	0.205503		0.000508053	-3.29409	0.4258	0.4173	0.3395	-3.85439		0.000508053	-3.29409	0.841	0.8004	0.74475	5.79939
	DMSO	0.3018	0.299	0.2286				DMSO	0.2791	0.278	0.2074				DMSO	0.2611	0.2642	0.1892					DMSO	0.5422	0.5155	0.44245				DMSO	0.5071	0.5362	0.43795				DMSO	0.4123	0.4056	0.3269				DMSO	0.8812	0.8519	0.7906
	uRBC	0.0729	0.0707					uRBC	0.0718	0.0705					uRBC	0.0746	0.0723						uRBC	0.088	0.0848					uRBC	0.0844	0.083					uRBC	0.0852	0.0789					uRBC	0.0774	0.0745
M-833	START(WT) - 0 mM GlcN						M-833	START(WT) - 0.25 mM GlcN						M-833	START(WT) - 2.5 mM GlcN							M-833	START(WT) - 0 mM GlcN						M-833	START(WT) - 0.25 mM GlcN						M-833	START(WT) - 2.5 mM GlcN						M-833	START(WT) - 0 mM GlcN
conc. (uM)	log(conc)	1	2	av-uRBC	sample/DMSO		conc. (uM)	log(conc)	1	2	av-uRBC	sample/DMSO		conc. (uM)	log(conc)	1	2	av-uRBC	sample/DMSO			conc. (uM)	log(conc)	1	2	av-uRBC	sample/DMSO		conc. (uM)	log(conc)	1	2	av-uRBC	sample/DMSO		conc. (uM)	log(conc)	1	2	av-uRBC	sample/DMSO		conc. (uM)	log(conc)	1	2	av-uRBC	sample/DMSO
10	1	0.0877	0.0816	0.0138	96.7127		10	1	0.0812	0.0803	0.01045	97.0851		10	1	0.0817	0.0826	0.0105	95.2735			10	1	0.0886	0.0928	0.00505	99.0547		10	1	0.1037	0.1009	0.0195	96.6856		10	1	0.1055	0.1035	0.0225	94.4252		10	1	0.1304	0.1319	0.05405	92.0133
3.33333	0.522879	0.0872	0.0847	0.0151	96.403		3.33333	0.522879	0.0812	0.0821	0.01135	96.834		3.33333	0.522879	0.0847	0.082	0.0117	94.7333			3.33333	0.522879	0.0924	0.0939	0.0075	98.5962		3.33333	0.522879	0.1039	0.1062	0.02225	96.2182		3.33333	0.522879	0.1088	0.103	0.0239	94.0783		3.33333	0.522879	0.1271	0.1338	0.05335	92.1167
1.11111	0.0457575	0.0873	0.0844	0.015	96.4269		1.11111	0.0457575	0.0825	0.083	0.01245	96.5272		1.11111	0.0457575	0.0843	0.0821	0.01155	94.8008			1.11111	0.0457575	0.089	0.0898	0.00375	99.2981		1.11111	0.0457575	0.0986	0.1004	0.0167	97.1616		1.11111	0.0457575	0.1043	0.1034	0.02185	94.5862		1.11111	0.0457575	0.1336	0.1313	0.05535	91.8212
0.37037	-0.431364	0.0876	0.09	0.01795	95.7242		0.37037	-0.431364	0.0835	0.0826	0.01275	96.4435		0.37037	-0.431364	0.0843	0.0856	0.0133	94.0131			0.37037	-0.431364	0.091	0.0905	0.0051	99.0454		0.37037	-0.431364	0.111	0.1028	0.0241	95.9038		0.37037	-0.431364	0.1065	0.107	0.02475	93.8677		0.37037	-0.431364	0.1412	0.1431	0.06505	90.3879
0.123457	-0.908485	0.093	0.0926	0.02195	94.7713		0.123457	-0.908485	0.0851	0.0863	0.0154	95.7043		0.123457	-0.908485	0.0833	0.0921	0.01605	92.7752			0.123457	-0.908485	0.099	0.097	0.01235	97.6883		0.123457	-0.908485	0.1141	0.1095	0.029	95.071		0.123457	-0.908485	0.1126	0.1134	0.031	92.3191		0.123457	-0.908485	0.1521	0.1545	0.0762	88.7403
0.0411523	-1.38561	0.1071	0.1084	0.0369	91.2101		0.0411523	-1.38561	0.091	0.0909	0.02065	94.2399		0.0411523	-1.38561	0.0897	0.0893	0.01785	91.9649			0.0411523	-1.38561	0.1185	0.1127	0.02995	94.394		0.0411523	-1.38561	0.1267	0.1308	0.04595	92.19		0.0411523	-1.38561	0.1257	0.1229	0.0423	89.5193		0.0411523	-1.38561	0.2211	0.2076	0.13725	79.7192
0.0137174	-1.86273	0.1664	0.1873	0.106	74.7499		0.0137174	-1.86273	0.1063	0.114	0.03985	88.8842		0.0137174	-1.86273	0.1004	0.098	0.02755	87.5985			0.0137174	-1.86273	0.1804	0.1655	0.0873	83.6593		0.0137174	-1.86273	0.1817	0.2038	0.10995	81.3121		0.0137174	-1.86273	0.151	0.1421	0.06455	84.0064		0.0137174	-1.86273	0.3456	0.3333	0.26235	61.2338
0.00457247	-2.33985	0.2565	0.2948	0.2048	51.2149		0.00457247	-2.33985	0.1556	0.1654	0.0902	74.8396		0.00457247	-2.33985	0.1156	0.1246	0.04845	78.1904			0.00457247	-2.33985	0.2531	0.227	0.1544	71.0997		0.00457247	-2.33985	0.2869	0.2833	0.2023	65.6157		0.00457247	-2.33985	0.2119	0.1777	0.1128	72.0515		0.00457247	-2.33985	0.4714	0.4604	0.3888	42.5489
0.00152416	-2.81697	0.3331	0.3475	0.26945	35.8147		0.00152416	-2.81697	0.2035	0.2214	0.14215	60.3487		0.00152416	-2.81697	0.1463	0.1537	0.07835	64.731			0.00152416	-2.81697	0.3668	0.349	0.27225	49.0407		0.00152416	-2.81697	0.3851	0.3975	0.3085	47.5652		0.00152416	-2.81697	0.2871	0.266	0.19455	51.7963		0.00152416	-2.81697	0.5778	0.5502	0.4869	28.0532
0.000508053	-3.29409	0.3778	0.3936	0.31485	25		0.000508053	-3.29409	0.2621	0.2929	0.2072	42.2036		0.000508053	-3.29409	0.1789	0.1823	0.10895	50.9566			0.000508053	-3.29409	0.4622	0.4792	0.38505	27.927		0.000508053	-3.29409	0.4841	0.5033	0.4109	30.1606		0.000508053	-3.29409	0.3534	0.3273	0.25835	35.9886		0.000508053	-3.29409	0.6162	0.5941	0.52805	21.9727
	DMSO	0.4846	0.4967	0.4198				DMSO	0.4251	0.4325	0.3585				DMSO	0.2923	0.2953	0.22215					DMSO	0.6235	0.6163	0.53425				DMSO	0.6656	0.6767	0.58835				DMSO	0.4999	0.4713	0.4036				DMSO	0.7551	0.7526	0.67675
	uRBC	0.0729	0.0688					uRBC	0.0702	0.0704					uRBC	0.0707	0.0726						uRBC	0.0871	0.0842					uRBC	0.0828	0.0828					uRBC	0.084	0.08					uRBC	0.0778	0.0764
M-833	START(N309K) - 0 mM GlcN						M-833	START(N309K) - 0.25 mM GlcN						M-833	START(N309K) - 2.5 mM GlcN							M-833	START(N309K) - 0 mM GlcN						M-833	START(N309K) - 0.25 mM GlcN						M-833	START(N309K) - 2.5 mM GlcN						M-833	START(N309K) - 0 mM GlcN
conc. (uM)	log(conc)	1	2	av-uRBC	sample/DMSO		conc. (uM)	log(conc)	1	2	av-uRBC	sample/DMSO		conc. (uM)	log(conc)	1	2	av-uRBC	sample/DMSO			conc. (uM)	log(conc)	1	2	av-uRBC	sample/DMSO		conc. (uM)	log(conc)	1	2	av-uRBC	sample/DMSO		conc. (uM)	log(conc)	1	2	av-uRBC	sample/DMSO		conc. (uM)	log(conc)	1	2	av-uRBC	sample/DMSO
10	1	0.1	0.1007	0.0306	93.2173		10	1	0.0956	0.1009	0.0275	91.9813		10	1	0.0966	0.0984	0.0238	89.5706			10	1	0.16	0.1516	0.07095	89.1663		10	1	0.1605	0.1612	0.07585	85.912		10	1	0.1525	0.1454	0.06925	77.5672		10	1	0.1372	0.1435	0.065	89.2589
3.33333	0.522879	0.179	0.1957	0.1176	73.9333		3.33333	0.522879	0.1297	0.1282	0.0582	83.0296		3.33333	0.522879	0.1105	0.1107	0.0369	83.83			3.33333	0.522879	0.3324	0.335	0.24885	62.0018		3.33333	0.522879	0.2487	0.2487	0.1637	69.5951		3.33333	0.522879	0.1779	0.178	0.09825	68.173		3.33333	0.522879	0.2353	0.2317	0.15815	73.866
1.11111	0.0457575	0.32	0.3176	0.24905	44.7966		1.11111	0.0457575	0.2384	0.2253	0.1611	53.0252		1.11111	0.0457575	0.1587	0.1486	0.07995	64.9649			1.11111	0.0457575	0.5591	0.5492	0.4693	28.3402		1.11111	0.0457575	0.3867	0.4302	0.32345	39.9238		1.11111	0.0457575	0.2608	0.2628	0.1821	41.0107		1.11111	0.0457575	0.4032	0.4186	0.33555	44.5509
0.37037	-0.431364	0.3837	0.3834	0.3138	30.4444		0.37037	-0.431364	0.2984	0.2895	0.2232	34.9176		0.37037	-0.431364	0.2054	0.2138	0.1359	40.447			0.37037	-0.431364	0.6591	0.6419	0.56565	13.628		0.37037	-0.431364	0.4996	0.516	0.4228	21.471		0.37037	-0.431364	0.3114	0.3125	0.23225	24.7651		0.37037	-0.431364	0.5389	0.5464	0.4673	22.7795
0.123457	-0.908485	0.4503	0.4298	0.3703	17.9209		0.123457	-0.908485	0.3432	0.3356	0.26865	21.665		0.123457	-0.908485	0.226	0.2319	0.15525	31.9676			0.123457	-0.908485	0.7184	0.7178	0.63325	3.30585		0.123457	-0.908485	0.5639	0.5529	0.4734	12.0728		0.123457	-0.908485	0.346	0.3343	0.26045	15.6301		0.123457	-0.908485	0.6251	0.6145	0.54445	10.0306
0.0411523	-1.38561	0.498	0.505	0.43175	4.30012		0.0411523	-1.38561	0.3543	0.3526	0.2827	17.5682		0.0411523	-1.38561	0.2514	0.2649	0.18445	19.1718			0.0411523	-1.38561	0.739	0.7185	0.6439	1.67965		0.0411523	-1.38561	0.553	0.551	0.467	13.2615		0.0411523	-1.38561	0.3564	0.3421	0.26955	12.6822		0.0411523	-1.38561	0.6769	0.64	0.5831	3.64372
0.0137174	-1.86273	0.5239	0.5021	0.44325	1.75108		0.0137174	-1.86273	0.3793	0.3899	0.31385	8.4852		0.0137174	-1.86273	0.2567	0.2474	0.17835	21.8449			0.0137174	-1.86273	0.6634	0.7163	0.605	7.61948		0.0137174	-1.86273	0.6349	0.5489	0.5069	5.85067		0.0137174	-1.86273	0.3656	0.3562	0.2812	8.90833		0.0137174	-1.86273	0.6789	0.685	0.6066	-0.23961
0.00457247	-2.33985	0.5114	0.4984	0.43515	3.54649		0.00457247	-2.33985	0.3862	0.3925	0.3186	7.10016		0.00457247	-2.33985	0.2748	0.2682	0.1978	13.3216			0.00457247	-2.33985	0.6496	0.6482	0.56405	13.8723		0.00457247	-2.33985	0.5738	0.561	0.4824	10.4012		0.00457247	-2.33985	0.3305	0.3246	0.24785	19.7117		0.00457247	-2.33985	0.6837	0.6711	0.60205	0.51227
0.00152416	-2.81697	0.5023	0.5052	0.434	3.8014		0.00152416	-2.81697	0.3867	0.4076	0.3264	4.82578		0.00152416	-2.81697	0.2899	0.285	0.21375	6.33216			0.00152416	-2.81697	0.7361	0.7121	0.63925	2.38968		0.00152416	-2.81697	0.5998	0.6201	0.52495	2.49814		0.00152416	-2.81697	0.3663	0.3566	0.28175	8.73016		0.00152416	-2.81697	0.7012	0.667	0.60875	-0.594894
0.000508053	-3.29409	0.5036	0.5014	0.43275	4.07847		0.000508053	-3.29409	0.3937	0.4043	0.32825	4.28634		0.000508053	-3.29409	0.2895	0.2927	0.2174	4.73269			0.000508053	-3.29409	0.718	0.7305	0.6394	2.36677		0.000508053	-3.29409	0.6284	0.5926	0.5255	2.39599		0.000508053	-3.29409	0.3921	0.3739	0.3033	1.74927		0.000508053	-3.29409	0.6601	0.6297	0.56955	5.88284
	DMSO	0.5241	0.5177	0.45115				DMSO	0.409	0.4184	0.34295				DMSO	0.302	0.3018	0.2282					DMSO	0.7375	0.742	0.6549				DMSO	0.6224	0.6244	0.5384				DMSO	0.4017	0.3751	0.3087				DMSO	0.7015	0.6595	0.60515
	uRBC	0.0696	0.0699					uRBC	0.0703	0.0712					uRBC	0.075	0.0724						uRBC	0.0837	0.086					uRBC	0.0865	0.0835					uRBC	0.0801	0.0793					uRBC	0.0755	0.0752
M-833	START(N330K) - 0 mM GlcN						M-833	START(N330K) - 0.25 mM GlcN						M-833	START(N330K) - 2.5 mM GlcN							M-833	START(N330K) - 0 mM GlcN						M-833	START(N330K) - 0.25 mM GlcN						M-833	START(N330K) - 2.5 mM GlcN						M-833	START(N330K) - 0 mM GlcN
conc. (uM)	log(conc)	1	2	av-uRBC	sample/DMSO		conc. (uM)	log(conc)	1	2	av-uRBC	sample/DMSO		conc. (uM)	log(conc)	1	2	av-uRBC	sample/DMSO			conc. (uM)	log(conc)	1	2	av-uRBC	sample/DMSO		conc. (uM)	log(conc)	1	2	av-uRBC	sample/DMSO		conc. (uM)	log(conc)	1	2	av-uRBC	sample/DMSO		conc. (uM)	log(conc)	1	2	av-uRBC	sample/DMSO
10	1	0.2022	0.1997	0.1287	59.1558		10	1	0.1617	0.1649	0.09085	65.2315		10	1	0.1266	0.1259	0.05425	68.4226			10	1	0.2176	0.2318	0.13755	60.4059		10	1	0.1799	0.2108	0.1092	63.5636		10	1	0.1381	0.14	0.0545	62.1265		10	1	0.1759	0.1819	0.104	63.1206
3.33333	0.522879	0.2838	0.2886	0.21395	32.1009		3.33333	0.522879	0.2432	0.2352	0.16675	36.1845		3.33333	0.522879	0.1637	0.167	0.09335	45.6636			3.33333	0.522879	0.3625	0.3454	0.2668	23.2009		3.33333	0.522879	0.2888	0.3077	0.2121	29.2292		3.33333	0.522879	0.1835	0.1889	0.10165	29.3607		3.33333	0.522879	0.2866	0.2706	0.2037	27.766
1.11111	0.0457575	0.3169	0.3163	0.24435	22.4532		1.11111	0.0457575	0.27	0.272	0.19855	24.0145		1.11111	0.0457575	0.1875	0.173	0.10825	36.9907			1.11111	0.0457575	0.4012	0.4126	0.31975	7.95912		1.11111	0.0457575	0.3161	0.3529	0.24835	17.1338		1.11111	0.0457575	0.2052	0.2081	0.1221	15.1494		1.11111	0.0457575	0.3055	0.314	0.23485	16.7199
0.37037	-0.431364	0.3177	0.3351	0.25415	19.3431		0.37037	-0.431364	0.2844	0.2833	0.2114	19.0968		0.37037	-0.431364	0.1967	0.1936	0.12315	28.3178			0.37037	-0.431364	0.424	0.4293	0.3395	2.27404		0.37037	-0.431364	0.2999	0.377	0.2523	15.8158		0.37037	-0.431364	0.2072	0.2171	0.1276	11.3273		0.37037	-0.431364	0.3213	0.3493	0.2604	7.65957
0.123457	-0.908485	0.3502	0.3495	0.2776	11.901		0.123457	-0.908485	0.3097	0.3039	0.23435	10.3138		0.123457	-0.908485	0.1991	0.2012	0.12815	25.4075			0.123457	-0.908485	0.4242	0.4349	0.3424	1.43926		0.123457	-0.908485	0.3428	0.3796	0.27505	8.22489		0.123457	-0.908485	0.2145	0.2148	0.1301	9.58999		0.123457	-0.908485	0.3425	0.3406	0.26665	5.44326
0.0411523	-1.38561	0.3547	0.3637	0.28695	8.93367		0.0411523	-1.38561	0.335	0.3099	0.25	4.32453		0.0411523	-1.38561	0.2168	0.2046	0.1387	19.2666			0.0411523	-1.38561	0.4332	0.4176	0.33825	2.63385		0.0411523	-1.38561	0.4263	0.3968	0.3254	-8.57524		0.0411523	-1.38561	0.2148	0.2042	0.12495	13.1689		0.0411523	-1.38561	0.3416	0.3437	0.26775	5.05319
0.0137174	-1.86273	0.36	0.3697	0.2926	7.14059		0.0137174	-1.86273	0.3309	0.3287	0.25735	1.51167		0.0137174	-1.86273	0.2192	0.2143	0.14475	15.7451			0.0137174	-1.86273	0.4092	0.4104	0.32265	7.12435		0.0137174	-1.86273	0.3234	0.3984	0.27475	8.32499		0.0137174	-1.86273	0.2154	0.2087	0.1275	11.3968		0.0137174	-1.86273	0.3591	0.3731	0.2912	-3.26241
0.00457247	-2.33985	0.373	0.3814	0.30495	3.2212		0.00457247	-2.33985	0.3303	0.3325	0.25895	0.899349		0.00457247	-2.33985	0.2186	0.2208	0.1477	14.0279			0.00457247	-2.33985	0.4027	0.3998	0.3141	9.58549		0.00457247	-2.33985	0.3504	0.3668	0.27245	9.09243		0.00457247	-2.33985	0.2075	0.1977	0.11805	17.9639		0.00457247	-2.33985	0.3406	0.3454	0.2681	4.92908
0.00152416	-2.81697	0.3687	0.3902	0.3072	2.50714		0.00152416	-2.81697	0.3304	0.3523	0.2689	-2.90853		0.00152416	-2.81697	0.2235	0.2257	0.1526	11.1758			0.00152416	-2.81697	0.4195	0.4381	0.34165	1.65515		0.00152416	-2.81697	0.3296	0.3892	0.27325	8.82549		0.00152416	-2.81697	0.2209	0.2222	0.137	4.795		0.00152416	-2.81697	0.3483	0.3722	0.28535	-1.18794
0.000508053	-3.29409	0.3676	0.3914	0.30725	2.49127		0.000508053	-3.29409	0.3293	0.3341	0.25925	0.784539		0.000508053	-3.29409	0.2271	0.2297	0.1564	8.96391			0.000508053	-3.29409	0.4391	0.4341	0.34945	-0.590098		0.000508053	-3.29409	0.3422	0.4054	0.28765	4.02069		0.000508053	-3.29409	0.2265	0.2367	0.14705	-2.18902		0.000508053	-3.29409	0.3477	0.3446	0.27125	3.81206
	DMSO	0.3869	0.3878	0.3151				DMSO	0.3342	0.3333	0.2613				DMSO	0.2416	0.246	0.1718					DMSO	0.4354	0.4337	0.3474				DMSO	0.3676	0.4041	0.2997				DMSO	0.2242	0.2327	0.1439				DMSO	0.3568	0.357	0.282
	uRBC	0.0717	0.0728					uRBC	0.0727	0.0722					uRBC	0.0713	0.0727						uRBC	0.0864	0.0879					uRBC	0.0839	0.0884					uRBC	0.084	0.0851					uRBC	0.0746	0.0752
[truncated: 30 more columns]

## Sheet: Fig3D
Fig3D: Western blots: 3D7, CR-WT, CR-N309K and CR-N330K parasites +/- 2.5 mM GlcN

## Sheet: Fig3E
Fig3E: Densitometry: 3D7, CR-WT, CR-N309K and CR-N330K parasites +/- 2.5 mM GlcN (western blots in tab Fig3D)
From western blots in tab Fig3D
Biological replicate 1										Biological replicate 2										Biological replicate 3
2023-04-25										2023-05-15										2023-05-22
	3D7		CR-WT		CR-N309K		CR-N330K				3D7		CR-WT		CR-N309K		CR-N330K				3D7		CR-WT		CR-N309K		CR-N330K
	0	2.5	0	2.5	0	2.5	0	2.5			0	2.5	0	2.5	0	2.5	0	2.5			0	2.5	0	2.5	0	2.5	0	2.5
START	8.28	6.23	3.72	1.29	3.66	0.652	7.97	0.445		START	72.9	104	104	21.6	72.6	7.52	86.5	6.79		START	30.4	25.5	43.1	6.59	35.5	11.1	38.8	11.2
HSP70	116	86.8	33.1	41.1	44.3	34.7	50.3	24.8		HSP70	23	24.9	37.9	29.2	28.3	13.7	32.8	9.29		HSP70	12	10.3	21.8	12.9	19.3	22.7	18.7	19.9
EXP2	1.82	1.46	0.885	1.04	0.896	0.84	1.05	0.82		EXP2	2.1	2.33	2.06	1.77	1.75	1.55	2.25	1.73		EXP2	0.846	0.87	1.02	0.729	0.841	0.882	1	0.93
norm HSP70	0.0713793	0.0717742	0.112387	0.0313869	0.0826185	0.0187896	0.158449	0.0179435		norm HSP70	3.16957	4.17671	2.74406	0.739726	2.56537	0.548905	2.6372	0.730893		norm HSP70	2.53333	2.47573	1.97706	0.510853	1.83938	0.488987	2.07487	0.562814
norm 0/HSP		100.553		27.9276		22.7426		11.3245		norm 0/HSP		131.775		26.9573		21.3967		27.7148		norm 0/HSP		97.7261		25.839		26.5844		27.1253
norm EXP2	4.54945	4.26712	4.20339	1.24038	4.08482	0.77619	7.59048	0.542683		norm EXP2	34.7143	44.6352	50.4854	12.2034	41.4857	4.85161	38.4444	3.92486		norm EXP2	35.9338	29.3103	42.2549	9.03978	42.2117	12.585	38.8	12.043
norm 0/EXP2		93.7943		29.5092		19.0018		7.14952		norm 0/EXP2		128.579		24.1721		11.6947		10.2092		norm 0/EXP2		81.5676		21.3934		29.8141		31.0387
For reviewer:										For reviewer:										For reviewer:
START										START:										START:
norm 3D7, HSP70	100	100.553	157.45	43.9719	115.746	26.3236	221.982	25.1383		norm 3D7, HSP70	100	131.775	86.5754	23.3384	80.9376	17.318	83.2037	23.0597		norm 3D7, HSP70	100	97.7261	78.042	20.1652	72.607	19.3021	81.9026	22.2163
norm 3D7, EXP2	100	93.7943	92.3934	27.2645	89.7871	17.0612	166.844	11.9285		norm 3D7, EXP2	100	128.579	145.431	35.1538	119.506	13.9758	110.745	11.3062		norm 3D7, EXP2	100	81.5676	117.591	25.1568	117.471	35.0228	107.976	33.5144

## Sheet: Fig3F
Fig3F: Growth inhibition assay of M-883 on 3D7, CR-WT, CR-N309K and CR-N330K parasites, with 0, 0.25 or 2.5 mM GlcN
See tab Fig2D

## Sheet: Fig4B
Fig4B and S3: Growth inhibition assay of M-883, W-991, compounds 2, 3 and 4 on 3D7, PopD-D7 and PopE-F10
LAYOUT:
Bio reps 1-3 of compounds M-833, W-991, (2) and (3)
Bio reps 1-3 of compounds (4)
Biological replicate 1								Biological replicate 2								Biological replicate 3
2021-10-25								2021-11-03								2021-11-11
3D7 M-833								3D7 M-833								3D7 833
conc. (nM)	log(conc)	rep1	rep2	rep3	average	(av-uRBC) / (DMSO-uRBC) x100		conc. (nM)	log(conc)	rep1	rep2	rep3	average	(av-uRBC) / (DMSO-uRBC) x100		conc. (nM)	log(conc)	rep1	rep2	rep3	average	(av-uRBC) / (DMSO-uRBC) x100
20000	4.30103	0.1112	0.1156	0.1091	0.111967	8.87148		20000	4.30103	0.1018	0.1012	0.1016	0.101533	7.97752		20000	4.30103	0.0837	0.0844	0.0749	0.081	3.08649
6666.67	3.82391	0.1127	0.112	0.1093	0.111333	8.73738		6666.67	3.82391	0.1017	0.1112	0.1117	0.1082	9.53868		6666.67	3.82391	0.0779	0.0977	0.096	0.0905333	6.2618
2222.22	3.34679	0.1167	0.1183	0.111	0.115333	9.5843		2222.22	3.34679	0.1119	0.1053	0.113	0.110067	9.9758		2222.22	3.34679	0.0946	0.0965	0.0969	0.096	8.0826
740.741	2.86967	0.1314	0.1383	0.1298	0.133167	13.3602		740.741	2.86967	0.1226	0.1225	0.1187	0.121267	12.5985		740.741	2.86967	0.1089	0.1074	0.1036	0.106633	11.6243
246.914	2.39254	0.2454	0.254	0.2519	0.250433	38.189		246.914	2.39254	0.269	0.2587	0.2687	0.265467	46.3664		246.914	2.39254	0.1787	0.2028	0.1452	0.175567	34.5842
82.3045	1.91542	0.4669	0.484	0.4786	0.4765	86.0541		82.3045	1.91542	0.4875	0.4836	0.4783	0.483133	97.3382		82.3045	1.91542	0.3195	0.2107	0.2627	0.2643	64.139
27.4348	1.4383	0.5241	0.5415	0.5218	0.529133	97.1981		27.4348	1.4383	0.52	0.5145	0.5025	0.512333	104.176		27.4348	1.4383	0.3909	0.3436	0.3282	0.354233	94.0935
9.14495	0.961181	0.5284	0.5442	0.5342	0.5356	98.5673		9.14495	0.961181	0.5127	0.5212	0.501	0.511633	104.012		9.14495	0.961181	0.4443	0.4513	0.4065	0.434033	120.673
3.04832	0.48406	0.5397	0.542	0.5399	0.540533	99.6118		3.04832	0.48406	0.511	0.5083	0.4945	0.5046	102.365		3.04832	0.48406	0.4616	0.4795	0.3936	0.4449	124.292
	DMSO	0.5349	0.5582	0.534	0.542367				DMSO	0.4982	0.5001	0.4852	0.4945				DMSO	0.3831	0.3362	0.3966	0.371967
	uRBC	0.069	0.0682	0.073	0.0700667				uRBC	0.0662	0.067	0.0692	0.0674667				uRBC	0.0728	0.0706	0.0718	0.0717333
3D7 (2)								3D7 (2)								3D7 (2)
conc. (nM)	log(conc)	rep1	rep2	rep3	average	(av-uRBC) / (DMSO-uRBC) x100		conc. (nM)	log(conc)	rep1	rep2	rep3	average	(av-uRBC) / (DMSO-uRBC) x100		conc. (nM)	log(conc)	rep1	rep2	rep3	average	(av-uRBC) / (DMSO-uRBC) x100
20000	4.30103	0.1084	0.111	0.1122	0.110533	8.39662		20000	4.30103	0.1002	0.1044	0.1017	0.1021	8.68347		20000	4.30103	0.0838	0.0812	0.0827	0.0825667	3.99823
6666.67	3.82391	0.1104	0.1097	0.1166	0.112233	8.762		6666.67	3.82391	0.1127	0.1106	0.1037	0.109	10.3401		6666.67	3.82391	0.0932	0.0914	0.0892	0.0912667	6.88094
2222.22	3.34679	0.1106	0.1129	0.1231	0.115533	9.47127		2222.22	3.34679	0.1109	0.1124	0.1015	0.108267	10.1641		2222.22	3.34679	0.0957	0.0935	0.0931	0.0941	7.81975
740.741	2.86967	0.1214	0.1281	0.1415	0.130333	12.6522		740.741	2.86967	0.1216	0.1234	0.1197	0.121567	13.3573		740.741	2.86967	0.0903	0.1032	0.1046	0.0993667	9.56483
246.914	2.39254	0.2474	0.267	0.2358	0.250067	38.3866		246.914	2.39254	0.2638	0.2755	0.2686	0.2693	48.8275		246.914	2.39254	0.1665	0.1806	0.1873	0.178133	35.6638
82.3045	1.91542	0.3264	0.4939	0.4687	0.429667	76.9881		82.3045	1.91542	0.4831	0.4966	0.4879	0.4892	101.625		82.3045	1.91542	0.3002	0.3261	0.3207	0.315667	81.2348
27.4348	1.4383	0.46	0.5231	0.5264	0.503167	92.7855		27.4348	1.4383	0.5069	0.5141	0.5001	0.507033	105.906		27.4348	1.4383	0.3971	0.3984	0.3787	0.3914	106.329
9.14495	0.961181	0.5235	0.5339	0.5298	0.529067	98.3522		9.14495	0.961181	0.5092	0.5079	0.5055	0.507533	106.026		9.14495	0.961181	0.3946	0.4216	0.4146	0.410267	112.58
3.04832	0.48406	0.5449	0.5441	0.5433	0.5441	101.583		3.04832	0.48406	0.5046	0.4999	0.4957	0.500067	104.234		3.04832	0.48406	0.4318	0.418	0.4373	0.429033	118.798
	DMSO	0.5437	0.534	0.5325	0.536733				DMSO	0.4922	0.4794	0.4757	0.482433				DMSO	0.3816	0.3654	0.3699	0.3723
	uRBC	0.0738	0.0712	0.0694	0.0714667				uRBC	0.068	0.0665	0.0633	0.0659333				uRBC	0.0713	0.0698	0.0704	0.0705
3D7 W-991								3D7 W-991								3D7 W-991
conc. (nM)	log(conc)	rep1	rep2	rep3	average	(av-uRBC) / (DMSO-uRBC) x100		conc. (nM)	log(conc)	rep1	rep2	rep3	average	(av-uRBC) / (DMSO-uRBC) x100		conc. (nM)	log(conc)	rep1	rep2	rep3	average	(av-uRBC) / (DMSO-uRBC) x100
500	2.69897	0.1243	0.1135	0.1215	0.119767	10.7733		500	2.69897	0.1103	0.108	0.1168	0.1117	10.7389		500	2.69897	0.0819	0.0855	0.0863	0.0845667	3.98543
166.667	2.22185	0.113	0.1096	0.1158	0.1128	9.2782		166.667	2.22185	0.1134	0.0972	0.1132	0.107933	9.85441		166.667	2.22185	0.0863	0.0849	0.0902	0.0871333	4.76431
55.5556	1.74473	0.1149	0.1078	0.1123	0.111667	9.03498		55.5556	1.74473	0.1164	0.1057	0.1164	0.112833	11.005		55.5556	1.74473	0.0874	0.0875	0.0899	0.0882667	5.10823
18.5185	1.26761	0.1157	0.1154	0.1146	0.115233	9.80041		18.5185	1.26761	0.1106	0.0992	0.1273	0.112367	10.8954		18.5185	1.26761	0.0899	0.091	0.0948	0.0919	6.2108
6.17284	0.790485	0.116	0.1085	0.115	0.113167	9.35689		6.17284	0.790485	0.1255	0.1041	0.1176	0.115733	11.686		6.17284	0.790485	0.0896	0.0916	0.0973	0.0928333	6.49403
2.05761	0.313364	0.1222	0.1248	0.1347	0.127233	12.3757		2.05761	0.313364	0.1527	0.1345	0.1456	0.144267	18.386		2.05761	0.313364	0.1023	0.1001	0.1048	0.1024	9.39713
0.685871	-0.163758	0.2451	0.2537	0.3089	0.269233	42.85		0.685871	-0.163758	0.4116	0.2709	0.4466	0.376367	72.8867		0.685871	-0.163758	0.2191	0.2031	0.2094	0.210533	42.2112
0.228624	-0.640879	0.3725	0.4659	0.4797	0.439367	79.3619		0.228624	-0.640879	0.4917	0.2428	0.5016	0.412033	81.2617		0.228624	-0.640879	0.2867	0.3198	0.331	0.3125	73.154
0.0762079	-1.118	0.4271	0.5282	0.5305	0.495267	91.3585		0.0762079	-1.118	0.4905	0.3588	0.5111	0.453467	90.9909		0.0762079	-1.118	0.3702	0.3598	0.3849	0.371633	91.0985
	DMSO	0.5284	0.5366	0.5416	0.535533				DMSO	0.4988	0.4749	0.5018	0.491833				DMSO	0.4048	0.4186	0.3795	0.400967
	uRBC	0.0702	0.0701	0.0684	0.0695667				uRBC	0.0667	0.0651	0.0661	0.0659667				uRBC	0.0716	0.0696	0.0731	0.0714333
3D7 (3)								3D7 (3)								3D7 (3)
conc. (nM)	log(conc)	rep1	rep2	rep3	average	(av-uRBC) / (DMSO-uRBC) x100		conc. (nM)	log(conc)	rep1	rep2	rep3	average	(av-uRBC) / (DMSO-uRBC) x100		conc. (nM)	log(conc)	rep1	rep2	rep3	average	(av-uRBC) / (DMSO-uRBC) x100
20000	4.30103	0.1108	0.097	0.1054	0.1044	7.46693		20000	4.30103	0.0935	0.0965	0.095	0.095	5.95048		20000	4.30103	0.068	0.0695	0.0675	0.0683333	-1.79088
6666.67	3.82391	0.1167	0.1033	0.1096	0.109867	8.6332		6666.67	3.82391	0.1019	0.1062	0.107	0.105033	8.24381		6666.67	3.82391	0.0839	0.0813	0.0804	0.0818667	2.72525
2222.22	3.34679	0.1101	0.1024	0.1118	0.1081	8.25629		2222.22	3.34679	0.1131	0.1105	0.115	0.112867	10.0343		2222.22	3.34679	0.0855	0.0853	0.083	0.0846	3.63737
740.741	2.86967	0.1163	0.1007	0.1104	0.109133	8.47675		740.741	2.86967	0.1135	0.1127	0.1165	0.114233	10.3467		740.741	2.86967	0.0917	0.0881	0.0797	0.0865	4.27141
246.914	2.39254	0.1183	0.1037	0.1112	0.111067	8.8892		246.914	2.39254	0.1108	0.1158	0.121	0.115867	10.72		246.914	2.39254	0.0937	0.0927	0.0905	0.0923	6.2069
82.3045	1.91542	0.1252	0.118	0.1301	0.124433	11.7409		82.3045	1.91542	0.1216	0.1225	0.1197	0.121267	11.9543		82.3045	1.91542	0.0993	0.0939	0.0981	0.0971	7.80868
27.4348	1.4383	0.2262	0.1909	0.2258	0.2143	30.9131		27.4348	1.4383	0.17	0.219	0.1972	0.1954	28.899		27.4348	1.4383	0.1276	0.1202	0.1197	0.1225	16.2848
9.14495	0.961181	0.4737	0.4302	0.4552	0.453033	81.8447		9.14495	0.961181	0.4115	0.4814	0.4614	0.451433	87.421		9.14495	0.961181	0.2408	0.1077	0.217	0.1885	38.3092
3.04832	0.48406	0.5378	0.5437	0.5182	0.533233	98.9546		3.04832	0.48406	0.4993	0.5048	0.5097	0.5046	99.5733		3.04832	0.48406	0.3211	0.1111	0.2915	0.241233	55.9066
	DMSO	0.5427	0.5351	0.5366	0.538133				DMSO	0.5121	0.488	0.5193	0.506467				DMSO	0.373	0.3798	0.3673	0.373367
	uRBC	0.069	0.0696	0.0696	0.0694				uRBC	0.0677	0.0697	0.0695	0.0689667				uRBC	0.0737	0.0736	0.0738	0.0737
PopD-D7 - M-833								PopD- D7 - M-833								PopD-D7 - M-833
conc. (nM)	log(conc)	rep1	rep2	rep3	average	(av-uRBC) / (DMSO-uRBC) x100		conc. (nM)	log(conc)	rep1	rep2	rep3	average	(av-uRBC) / (DMSO-uRBC) x100		conc. (nM)	log(conc)	rep1	rep2	rep3	average	(av-uRBC) / (DMSO-uRBC) x100
20000	4.30103	0.1054	0.1063	0.1042	0.1053	9.30939		20000	4.30103	0.1147	0.1142	0.112	0.113633	11.2449		20000	4.30103	0.0833	0.0776	0.0826	0.0811667	4.17856
6666.67	3.82391	0.2241	0.2274	0.2282	0.226567	42.8085		6666.67	3.82391	0.3032	0.3131	0.2892	0.301833	58.8022		6666.67	3.82391	0.0929	0.0939	0.1062	0.0976667	17.0257
2222.22	3.34679	0.3788	0.3671	0.3807	0.375533	83.9595		2222.22	3.34679	0.4488	0.4513	0.4468	0.448967	95.9821		2222.22	3.34679	0.1594	0.1466	0.1835	0.163167	68.0249
740.741	2.86967	0.4236	0.4076	0.4332	0.421467	96.6483		740.741	2.86967	0.4892	0.4811	0.4964	0.4889	106.073		740.741	2.86967	0.2169	0.2096	0.2317	0.2194	111.809
246.914	2.39254	0.4326	0.4449	0.4724	0.449967	104.521		246.914	2.39254	0.4902	0.5026	0.4947	0.495833	107.825		246.914	2.39254	0.226	0.2083	0.2393	0.224533	115.806
82.3045	1.91542	0.4593	0.4491	0.4567	0.455033	105.921		82.3045	1.91542	0.4947	0.4842	0.4913	0.490067	106.368		82.3045	1.91542	0.2088	0.2282	0.2563	0.2311	120.919
27.4348	1.4383	0.4748	0.471	0.4537	0.4665	109.088		27.4348	1.4383	0.4988	0.5026	0.497	0.499467	108.743		27.4348	1.4383	0.2557	0.2382	0.2388	0.244233	131.145
9.14495	0.961181	0.4612	0.4536	0.4754	0.4634	108.232		9.14495	0.961181	0.498	0.4965	0.4978	0.497433	108.229		9.14495	0.961181	0.251	0.2557	0.2374	0.248033	134.103
3.04832	0.48406	0.466	0.4476	0.4527	0.455433	106.031		3.04832	0.48406	0.4861	0.4936	0.5025	0.494067	107.379		3.04832	0.48406	0.2639	0.2518	0.2205	0.2454	132.053
	DMSO	0.433	0.428	0.4398	0.4336				DMSO	0.4544	0.4683	0.4719	0.464867				DMSO	0.1937	0.2269	0.1921	0.204233
	uRBC	0.0723	0.0709	0.0716	0.0716				uRBC	0.0685	0.0691	0.0698	0.0691333				uRBC	0.076	0.0767	0.0747	0.0758
PopD-D7 - (2)								PopD-D7 - (2)								PopD-D7 - (2)
conc. (nM)	log(conc)	rep1	rep2	rep3	average	(av-uRBC) / (DMSO-uRBC) x100		conc. (nM)	log(conc)	rep1	rep2	rep3	average	(av-uRBC) / (DMSO-uRBC) x100		conc. (nM)	log(conc)	rep1	rep2	rep3	average	(av-uRBC) / (DMSO-uRBC) x100
20000	4.30103	0.3099	0.324	0.3069	0.3136	68.9276		20000	4.30103	0.4102	0.3756	0.3969	0.394233	85.5559		20000	4.30103	0.1489	0.1478	0.1467	0.1478	59.2149
6666.67	3.82391	0.4193	0.4455	0.4363	0.4337	102.822		6666.67	3.82391	0.4769	0.4785	0.4835	0.479633	107.742		6666.67	3.82391	0.2323	0.1993	0.2265	0.219367	113.943
2222.22	3.34679	0.434	0.4458	0.4308	0.436867	103.716		2222.22	3.34679	0.4944	0.4885	0.4978	0.493567	111.361		2222.22	3.34679	0.2324	0.2411	0.2225	0.232	123.604
740.741	2.86967	0.4427	0.4533	0.4389	0.444967	106.002		740.741	2.86967	0.5008	0.5006	0.4957	0.499033	112.781		740.741	2.86967	0.2261	0.213	0.231	0.223367	117.002
246.914	2.39254	0.4364	0.4752	0.4715	0.461033	110.536		246.914	2.39254	0.5143	0.4927	0.5034	0.503467	113.933		246.914	2.39254	0.2215	0.2542	0.2435	0.239733	129.518
82.3045	1.91542	0.4477	0.4702	0.4499	0.455933	109.097		82.3045	1.91542	0.513	0.496	0.5051	0.5047	114.254		82.3045	1.91542	0.2322	0.2333	0.233	0.232833	124.242
27.4348	1.4383	0.4502	0.4707	0.469	0.4633	111.176		27.4348	1.4383	0.4954	0.4933	0.4966	0.4951	111.76		27.4348	1.4383	0.2208	0.2552	0.2395	0.2385	128.575
9.14495	0.961181	0.4588	0.4726	0.4657	0.4657	111.853		9.14495	0.961181	0.4924	0.484	0.5019	0.492767	111.153		9.14495	0.961181	0.2034	0.2265	0.2317	0.220533	114.836
3.04832	0.48406	0.4506	0.4657	0.443	0.4531	108.297		3.04832	0.48406	0.4938	0.4814	0.4984	0.4912	110.746		3.04832	0.48406	0.1784	0.2314	0.1982	0.202667	101.173
	DMSO	0.434	0.4272	0.4099	0.4237				DMSO	0.4486	0.4516	0.4493	0.449833				DMSO	0.1903	0.2205	0.1926	0.201133
	uRBC	0.069	0.0692	0.0699	0.0693667				uRBC	0.0659	0.0648	0.064	0.0649				uRBC	0.0713	0.0696	0.0702	0.0703667
PopD-D7 - W-991								PopD-D7 - W-991								PopD-D7 - W-991
conc. (nM)	log(conc)	rep1	rep2	rep3	average	(av-uRBC) / (DMSO-uRBC) x100		conc. (nM)	log(conc)	rep1	rep2	rep3	average	(av-uRBC) / (DMSO-uRBC) x100		conc. (nM)	log(conc)	rep1	rep2	rep3	average	(av-uRBC) / (DMSO-uRBC) x100
500	2.69897	0.2195	0.1898	0.2736	0.227633	40.3034		500	2.69897	0.3807	0.3923	0.3569	0.376633	75.4488		500	2.69897	0.1298	0.1313	0.1187	0.1266	31.855
166.667	2.22185	0.3645	0.3427	0.3746	0.3606	74.488		166.667	2.22185	0.4692	0.4767	0.4625	0.469467	97.8669		166.667	2.22185	0.1367	0.1825	0.1996	0.172933	58.6579
55.5556	1.74473	0.3913	0.4051	0.4343	0.410233	87.2483		55.5556	1.74473	0.4793	0.4993	0.4844	0.487667	102.262		55.5556	1.74473	0.1797	0.223	0.2134	0.205367	77.42
18.5185	1.26761	0.4284	0.4286	0.4587	0.438567	94.5325		18.5185	1.26761	0.4878	0.4954	0.4892	0.4908	103.019		18.5185	1.26761	0.2149	0.2335	0.2267	0.225033	88.7968
6.17284	0.790485	0.4428	0.4476	0.4576	0.449333	97.3005		6.17284	0.790485	0.4897	0.4966	0.4957	0.494	103.791		6.17284	0.790485	0.2083	0.2322	0.2265	0.222333	87.2349
2.05761	0.313364	0.4506	0.4495	0.4614	0.453833	98.4575		2.05761	0.313364	0.4785	0.5023	0.4909	0.490567	102.962		2.05761	0.313364	0.2064	0.2274	0.2295	0.2211	86.5214
0.685871	-0.163758	0.457	0.4604	0.4898	0.469067	102.374		0.685871	-0.163758	0.4756	0.4911	0.4829	0.4832	101.183		0.685871	-0.163758	0.2139	0.2426	0.2197	0.2254	89.0089
0.228624	-0.640879	0.4465	0.4464	0.49	0.460967	100.291		0.228624	-0.640879	0.4997	0.489	0.4908	0.493167	103.59		0.228624	-0.640879	0.2206	0.2397	0.2249	0.2284	90.7443
0.0762079	-1.118	0.4444	0.4358	0.4592	0.446467	96.5635		0.0762079	-1.118	0.4856	0.4963	0.4853	0.489067	102.6		0.0762079	-1.118	0.2024	0.2329	0.235	0.223433	87.8712
	DMSO	0.4685	0.4411	0.4699	0.459833				DMSO	0.4804	0.4792	0.4753	0.4783				DMSO	0.2333	0.2554	0.2445	0.2444
	uRBC	0.0708	0.0706	0.0712	0.0708667				uRBC	0.0651	0.0638	0.0637	0.0642				uRBC	0.0716	0.072	0.071	0.0715333
PopD-D7 - (3)								PopD-D7 - (3)								PopD-D7 - (3)
conc. (nM)	log(conc)	rep1	rep2	rep3	average	(av-uRBC) / (DMSO-uRBC) x100		conc. (nM)	log(conc)	rep1	rep2	rep3	average	(av-uRBC) / (DMSO-uRBC) x100		conc. (nM)	log(conc)	rep1	rep2	rep3	average	(av-uRBC) / (DMSO-uRBC) x100
20000	4.30103	0.0998	0.0959	0.0982	0.0979667	8.26217		20000	4.30103	0.096	0.0921	0.09	0.0927	6.95516		20000	4.30103	0.0772	0.0858	0.0802	0.0810667	7.3043
6666.67	3.82391	0.1143	0.117	0.1171	0.116133	13.8697		6666.67	3.82391	0.1117	0.12	0.1143	0.115333	12.8436		6666.67	3.82391	0.0845	0.0927	0.085	0.0874	12.5413
2222.22	3.34679	0.2486	0.2339	0.2341	0.238867	51.7543		2222.22	3.34679	0.2722	0.3107	0.3046	0.295833	59.804		2222.22	3.34679	0.093	0.0948	0.0964	0.0947333	18.6053
740.741	2.86967	0.3677	0.3813	0.3706	0.3732	93.2195		740.741	2.86967	0.4433	0.4645	0.4466	0.451467	100.295		740.741	2.86967	0.1676	0.1578	0.1465	0.1573	70.3418
246.914	2.39254	0.4243	0.4253	0.4398	0.4298	110.69		246.914	2.39254	0.4757	0.4846	0.4678	0.476033	106.686		246.914	2.39254	0.2183	0.2209	0.2081	0.215767	118.688
82.3045	1.91542	0.4492	0.4399	0.4449	0.444667	115.279		82.3045	1.91542	0.4896	0.4921	0.4896	0.490433	110.433		82.3045	1.91542	0.2284	0.2401	0.229	0.2325	132.525
27.4348	1.4383	0.4612	0.4545	0.4597	0.458467	119.539		27.4348	1.4383	0.4834	0.4883	0.4988	0.490167	110.363		27.4348	1.4383	0.2325	0.2417	0.2538	0.242667	140.932
9.14495	0.961181	0.4585	0.4608	0.4558	0.458367	119.508		9.14495	0.961181	0.4849	0.4946	0.4916	0.490367	110.415		9.14495	0.961181	0.2295	0.2164	0.2222	0.2227	124.421
3.04832	0.48406	0.4597	0.4447	0.455	0.453133	117.893		3.04832	0.48406	0.473	0.4757	0.4837	0.477467	107.059		3.04832	0.48406	0.1992	0.2628	0.2008	0.220933	122.96
	DMSO	0.4153	0.3976	0.3726	0.395167				DMSO	0.4412	0.4488	0.461	0.450333				DMSO	0.2059	0.1769	0.1967	0.193167
	uRBC	0.0703	0.0724	0.0709	0.0712				uRBC	0.0645	0.0667	0.0667	0.0659667				uRBC	0.0707	0.0739	0.0721	0.0722333
PopE-F10 - M-833								PopE-F10 - M-833								PopE-F10 - M-833
conc. (nM)	log(conc)	rep1	rep2	rep3	average	(av-uRBC) / (DMSO-uRBC) x100		conc. (nM)	log(conc)	rep1	rep2	rep3	average	(av-uRBC) / (DMSO-uRBC) x100		conc. (nM)	log(conc)	rep1	rep2	rep3	average	(av-uRBC) / (DMSO-uRBC) x100
20000	4.30103	0.2494	0.2391	0.2283	0.238933	52.2279		20000	4.30103	0.2123	0.2299	0.2324	0.224867	44.7285		20000	4.30103	0.108	0.1083	0.1071	0.1078	18.154
6666.67	3.82391	0.3954	0.3854	0.3742	0.385	97.5292		6666.67	3.82391	0.4113	0.4172	0.4139	0.414133	97.5177		6666.67	3.82391	0.23	0.1883	0.2124	0.210233	73.4437
2222.22	3.34679	0.4131	0.4237	0.4136	0.4168	107.392		2222.22	3.34679	0.4501	0.4762	0.463	0.4631	111.175		2222.22	3.34679	0.3146	0.2677	0.2543	0.278867	110.489
740.741	2.86967	0.4194	0.4224	0.4212	0.421	108.694		740.741	2.86967	0.4851	0.4827	0.4779	0.4819	116.419		740.741	2.86967	0.2728	0.2926	0.2981	0.287833	115.329
246.914	2.39254	0.4355	0.4174	0.4296	0.4275	110.71		246.914	2.39254	0.4941	0.4781	0.4802	0.484133	117.042		246.914	2.39254	0.291	0.2972	0.3023	0.296833	120.187
82.3045	1.91542	0.4398	0.4358	0.4263	0.433967	112.716		82.3045	1.91542	0.4731	0.4822	0.4923	0.482533	116.595		82.3045	1.91542	0.2725	0.3123	0.3113	0.2987	121.195
27.4348	1.4383	0.4508	0.44	0.4313	0.4407	114.804		27.4348	1.4383	0.4808	0.4754	0.4792	0.478467	115.461		27.4348	1.4383	0.2868	0.314	0.2976	0.299467	121.608
9.14495	0.961181	0.4569	0.4374	0.4355	0.443267	115.6		9.14495	0.961181	0.4774	0.4771	0.4694	0.474633	114.392		9.14495	0.961181	0.3596	0.2967	0.3013	0.3192	132.26
3.04832	0.48406	0.4219	0.4326	0.435	0.429833	111.434		3.04832	0.48406	0.4674	0.4776	0.4789	0.474633	114.392		3.04832	0.48406	0.293	0.3025	0.274	0.289833	116.409
	DMSO	0.401	0.3902	0.3877	0.392967				DMSO	0.4382	0.4068	0.4241	0.423033				DMSO	0.2584	0.2683	0.2516	0.259433
	uRBC	0.0684	0.0705	0.0727	0.0705333				uRBC	0.0635	0.062	0.068	0.0645				uRBC	0.0749	0.0728	0.0748	0.0741667
PopE-F10 - (2)								PopE-F10 - (2)								PopE-F10 - (2)
conc. (nM)	log(conc)	rep1	rep2	rep3	average	(av-uRBC) / (DMSO-uRBC) x100		conc. (nM)	log(conc)	rep1	rep2	rep3	average	(av-uRBC) / (DMSO-uRBC) x100		conc. (nM)	log(conc)	rep1	rep2	rep3	average	(av-uRBC) / (DMSO-uRBC) x100
20000	4.30103	0.3065	0.283	0.3071	0.298867	70.532		20000	4.30103	0.3304	0.3334	0.343	0.3356	73.7076		20000	4.30103	0.1792	0.1576	0.1485	0.161767	50.604
6666.67	3.82391	0.4043	0.3831	0.4158	0.401067	102.39		6666.67	3.82391	0.4563	0.4514	0.4492	0.4523	105.46		6666.67	3.82391	0.3094	0.2386	0.2573	0.268433	111.965
2222.22	3.34679	0.4011	0.3857	0.4148	0.400533	102.224		2222.22	3.34679	0.4791	0.4864	0.4676	0.4777	112.371		2222.22	3.34679	0.3103	0.2641	0.2865	0.286967	122.627
740.741	2.86967	0.4203	0.4111	0.4185	0.416633	107.242		740.741	2.86967	0.4903	0.4537	0.4762	0.4734	111.201		740.741	2.86967	0.3324	0.2988	0.2532	0.2948	127.133
246.914	2.39254	0.4245	0.4151	0.4272	0.422267	108.998		246.914	2.39254	0.4853	0.4838	0.4558	0.474967	111.627		246.914	2.39254	0.3096	0.2541	0.2962	0.286633	122.435
82.3045	1.91542	0.433	0.4253	0.438	0.4321	112.064		82.3045	1.91542	0.4932	0.4866	0.483	0.4876	115.064		82.3045	1.91542	0.2754	0.2637	0.267	0.2687	112.119
27.4348	1.4383	0.4237	0.4285	0.4227	0.424967	109.84		27.4348	1.4383	0.4835	0.4819	0.4783	0.481233	113.332		27.4348	1.4383	0.2875	0.2903	0.3035	0.293767	126.539
9.14495	0.961181	0.435	0.4277	0.4506	0.437767	113.83		9.14495	0.961181	0.4772	0.4785	0.4803	0.478667	112.634		9.14495	0.961181	0.3023	0.232	0.2912	0.275167	115.839
3.04832	0.48406	0.4395	0.4192	0.4601	0.4396	114.401		3.04832	0.48406	0.4845	0.4775	0.4692	0.477067	112.198		3.04832	0.48406	0.2672	0.2889	0.2815	0.2792	118.159
	DMSO	0.401	0.3825	0.3967	0.3934				DMSO	0.4013	0.4537	0.4417	0.432233				DMSO	0.2394	0.2481	0.2554	0.247633
	uRBC	0.0724	0.0718	0.0736	0.0726				uRBC	0.0665	0.065	0.0626	0.0647				uRBC	0.0739	0.0729	0.0746	0.0738
PopE-F10 - W-991								PopE-F10 - W-991								PopE-F10 - W-991
conc. (nM)	log(conc)	rep1	rep2	rep3	average	(av-uRBC) / (DMSO-uRBC) x100		conc. (nM)	log(conc)	rep1	rep2	rep3	average	(av-uRBC) / (DMSO-uRBC) x100		conc. (nM)	log(conc)	rep1	rep2	rep3	average	(av-uRBC) / (DMSO-uRBC) x100
500	2.69897	0.1996	0.2002	0.1989	0.199567	33.5999		500	2.69897	0.2515	0.2666	0.2609	0.259667	49.6703		500	2.69897	0.1348	0.1434	0.13	0.136067	27.1431
166.667	2.22185	0.3507	0.365	0.3596	0.358433	76.4288		166.667	2.22185	0.4116	0.4188	0.4096	0.413333	88.6391		166.667	2.22185	0.2247	0.2327	0.2275	0.2283	66.2195
55.5556	1.74473	0.4099	0.4256	0.4198	0.418433	92.6042		55.5556	1.74473	0.4543	0.4596	0.4545	0.456133	99.4928		55.5556	1.74473	0.2635	0.2985	0.2771	0.2797	87.996
18.5185	1.26761	0.4395	0.4419	0.4226	0.434667	96.9806		18.5185	1.26761	0.4828	0.4851	0.4611	0.476333	104.615		18.5185	1.26761	0.2713	0.2637	0.2925	0.275833	86.3579
6.17284	0.790485	0.4589	0.4312	0.424	0.438033	97.8882		6.17284	0.790485	0.4814	0.4848	0.4745	0.480233	105.604		6.17284	0.790485	0.3008	0.2973	0.3115	0.3032	97.9523
2.05761	0.313364	0.4311	0.4298	0.4326	0.431167	96.037		2.05761	0.313364	0.4836	0.4802	0.4721	0.478633	105.199		2.05761	0.313364	0.298	0.3432	0.3209	0.3207	105.366
0.685871	-0.163758	0.4446	0.4406	0.4301	0.438433	97.996		0.685871	-0.163758	0.4804	0.4813	0.4807	0.4808	105.748		0.685871	-0.163758	0.2901	0.3183	0.2833	0.297233	95.4244
0.228624	-0.640879	0.4706	0.4625	0.4377	0.456933	102.983		0.228624	-0.640879	0.4754	0.4809	0.4816	0.4793	105.368		0.228624	-0.640879	0.3062	0.3658	0.3199	0.330633	109.575
0.0762079	-1.118	0.4354	0.4267	0.4323	0.431467	96.1179		0.0762079	-1.118	0.4727	0.4807	0.4769	0.476767	104.725		0.0762079	-1.118	0.2954	0.2992	0.2779	0.290833	92.7129
	DMSO	0.4463	0.4559	0.4354	0.445867				DMSO	0.4594	0.4552	0.4598	0.458133				DMSO	0.3069	0.313	0.3042	0.308033
	uRBC	0.0771	0.0767	0.071	0.0749333				uRBC	0.0636	0.064	0.0638	0.0638				uRBC	0.0709	0.0728	0.0723	0.072
PopE-F10 - (3)								PopE-F10 - (3)								PopE-F10 - (3)
conc. (nM)	log(conc)	rep1	rep2	rep3	average	(av-uRBC) / (DMSO-uRBC) x100		conc. (nM)	log(conc)	rep1	rep2	rep3	average	(av-uRBC) / (DMSO-uRBC) x100		conc. (nM)	log(conc)	rep1	rep2	rep3	average	(av-uRBC) / (DMSO-uRBC) x100
20000	4.30103	0.1103	0.1082	0.1059	0.108133	11.6135		20000	4.30103	0.0895	0.0912	0.0919	0.0908667	7.13466		20000	4.30103	0.0804	0.0764	0.0851	0.0806333	4.74446
6666.67	3.82391	0.1963	0.1879	0.1778	0.187333	37.9433		6666.67	3.82391	0.173	0.165	0.178	0.172	28.6269		6666.67	3.82391	0.0933	0.0953	0.1026	0.0970667	13.3438
2222.22	3.34679	0.3371	0.3362	0.3208	0.331367	85.8267		2222.22	3.34679	0.3789	0.397	0.3781	0.384667	84.9625		2222.22	3.34679	0.1952	0.1803	0.1791	0.184867	59.2883
740.741	2.86967	0.4009	0.3835	0.4062	0.396867	107.602		740.741	2.86967	0.4432	0.4534	0.4607	0.452433	102.914		740.741	2.86967	0.2731	0.2251	0.2794	0.2592	98.1859
246.914	2.39254	0.4131	0.4175	0.4028	0.411133	112.345		246.914	2.39254	0.4643	0.4756	0.4585	0.466133	106.543		246.914	2.39254	0.3075	0.2792	0.2956	0.2941	116.449
82.3045	1.91542	0.4209	0.424	0.4164	0.420433	115.437		82.3045	1.91542	0.4734	0.4665	0.4663	0.468733	107.232		82.3045	1.91542	0.3335	0.2744	0.312	0.306633	123.007
27.4348	1.4383	0.422	0.4255	0.4113	0.4196	115.16		27.4348	1.4383	0.4725	0.4612	0.4781	0.4706	107.726		27.4348	1.4383	0.2761	0.2897	0.284	0.283267	110.78
9.14495	0.961181	0.4222	0.4133	0.4224	0.4193	115.06		9.14495	0.961181	0.4714	0.4777	0.4791	0.476067	109.174		9.14495	0.961181	0.3193	0.2979	0.2798	0.299	119.013
3.04832	0.48406	0.4253	0.4203	0.4128	0.419467	115.115		3.04832	0.48406	0.4705	0.4796	0.4698	0.4733	108.442		3.04832	0.48406	0.2811	0.2748	0.3413	0.299067	119.048
	DMSO	0.3666	0.3789	0.3765	0.374				DMSO	0.4233	0.457	0.444	0.441433				DMSO	0.2575	0.2439	0.2866	0.262667
	uRBC	0.0726	0.0732	0.0738	0.0732				uRBC	0.0645	0.0636	0.0637	0.0639333				uRBC	0.0718	0.0696	0.0733	0.0715667
Biological replicate 1 for compound (4)								Biological replicate 2 for compound (4)								Biological replicate 3 for compound (4)
2021-10-25								2023-02-07								2023-02-07
4	3D7							4	3D7							4	3D7
conc. (uM)	log(conc)	1	2	av-uRBC	sample/DMSO			conc. (uM)	log(conc)	1	2	av-uRBC	sample/DMSO			conc. (uM)	log(conc)	1	2	av-uRBC	sample/DMSO
20	1.30103	0.1295	0.1293	0.0695	75.5669			20	1.30103	0.0999	0.1009	0.0277	87.1878			10	1	0.2376	0.2686	0.1878	26.4107
6.66667	0.823909	0.2367	0.2509	0.1839	35.3489			10	1	0.157	0.1603	0.08595	60.2451			3.33333	0.522879	0.3611	0.4401	0.3353	-31.3871
2.22222	0.346787	0.3732	0.3728	0.3131	-10.0721			5	0.69897	0.2123	0.2026	0.13475	37.6735			1.11111	0.0457575	0.3895	0.4435	0.3512	-37.6176
0.740741	-0.130334	0.4664	0.4723	0.40945	-43.9445			2.5	0.39794	0.2571	0.2422	0.17695	18.1545			0.37037	-0.431364	0.3747	0.4024	0.32325	-26.6654
0.246914	-0.607455	0.4744	0.4725	0.41355	-45.3858			1.25	0.09691	0.2693	0.2618	0.19285	10.8002			0.123457	-0.908485	0.3779	0.4378	0.34255	-34.2281
0.0823045	-1.08458	0.4572	0.475	0.4062	-42.8019			0.625	-0.20412	0.2988	0.2987	0.22605	-4.55597			0.0411523	-1.38561	0.3598	0.389	0.3091	-21.1207
0.0274348	-1.5617	0.4573	0.4411	0.3893	-36.8606			0.3125	-0.50515	0.301	0.2916	0.2236	-3.42276			0.0137174	-1.86273	0.3529	0.4159	0.3191	-25.0392
0.00914495	-2.03882	0.4137	0.423	0.35845	-26.0151			0.15625	-0.80618	0.3059	0.2912	0.22585	-4.46346			0.00457247	-2.33985	0.3445	0.388	0.30095	-17.9271
0.00304832	-2.51594	0.391	0.4023	0.33675	-18.3864			0.078125	-1.10721	0.3024	0.2941	0.22555	-4.3247			0.00152416	-2.81697	0.3434	0.3873	0.30005	-17.5745
	DMSO	0.3456	0.3431	0.28445					DMSO	0.2853	0.2925	0.2162					DMSO	0.3041	0.3369	0.2552
	uRBC	0.0589	0.0609						uRBC	0.0716	0.0738						uRBC	0.0667	0.0639
4	PopD-D7							4	PopD-D7							4	PopD-D7
conc. (uM)	log(conc)	1	2	av-uRBC	sample/DMSO			conc. (uM)	log(conc)	1	2	av-uRBC	sample/DMSO			conc. (uM)	log(conc)	1	2	av-uRBC	sample/DMSO
20	1.30103	0.0966	0.0954	0.03645	64.3869			20	1.30103	0.1386	0.1423	0.06965	82.347			10	1	0.2652	0.266	0.2002	18.8159
6.66667	0.823909	0.1553	0.1488	0.0925	9.62384			10	1	0.2692	0.2678	0.1977	49.8923			3.33333	0.522879	0.3783	0.3867	0.3171	-28.5888
2.22222	0.346787	0.1861	0.1868	0.1269	-23.9863			5	0.69897	0.3591	0.3611	0.2893	26.676			1.11111	0.0457575	0.4054	0.4054	0.34	-37.8751
0.740741	-0.130334	0.205	0.1986	0.14225	-38.9839			2.5	0.39794	0.4132	0.405	0.3383	14.2567			0.37037	-0.431364	0.3994	0.3962	0.3324	-34.7932
0.246914	-0.607455	0.209	0.2024	0.14615	-42.7943			1.25	0.09691	0.4574	0.4454	0.3806	3.53567			0.123457	-0.908485	0.3851	0.3873	0.3208	-30.0892
0.0823045	-1.08458	0.2008	0.2069	0.1443	-40.9868			0.625	-0.20412	0.5004	0.4816	0.4202	-6.50108			0.0411523	-1.38561	0.3827	0.3699	0.3109	-26.0746
0.0274348	-1.5617	0.1974	0.2009	0.1396	-36.3947			0.3125	-0.50515	0.5846	0.5444	0.4937	-25.1299			0.0137174	-1.86273	0.362	0.3564	0.2938	-19.1403
0.00914495	-2.03882	0.1878	0.1851	0.1269	-23.9863			0.15625	-0.80618	0.5702	0.5503	0.48945	-24.0527			0.00457247	-2.33985	0.3525	0.3533	0.2875	-16.5856
0.00304832	-2.51594	0.1809	0.1737	0.11775	-15.0464			0.078125	-1.10721	0.5845	0.5562	0.49955	-26.6126			0.00152416	-2.81697	0.34	0.345	0.2771	-12.3682
	DMSO	0.1621	0.1617	0.10235					DMSO	0.4692	0.4615	0.39455					DMSO	0.314	0.31	0.2466
	uRBC	0.0601	0.059						uRBC	0.0718	0.0698						uRBC	0.0661	0.0647
4	PopE-F10							4	PopE-F10							4	PopE-F10
conc. (uM)	log(conc)	1	2	av-uRBC	sample/DMSO			conc. (uM)	log(conc)	1	2	av-uRBC	sample/DMSO			conc. (uM)	log(conc)	1	2	av-uRBC	sample/DMSO
20	1.30103	0.0893	0.093	0.02895	42.9557			20	1.30103	0.1165	0.1161	0.04525	83.0461			10	1	0.2878	0.2905	0.21995	5.88361
6.66667	0.823909	0.1213	0.1162	0.05655	-11.4286			10	1	0.2121	0.2155	0.14275	46.5155			3.33333	0.522879	0.3831	0.398	0.32135	-37.5053
2.22222	0.346787	0.1335	0.1335	0.0713	-40.4926			5	0.69897	0.2582	0.2662	0.19115	28.3814			1.11111	0.0457575	0.3984	0.4115	0.33575	-43.6671
0.740741	-0.130334	0.1377	0.1296	0.07145	-40.7882			2.5	0.39794	0.3102	0.3269	0.2475	7.26864			0.37037	-0.431364	0.3832	0.4069	0.32585	-39.4309
0.246914	-0.607455	0.1383	0.1473	0.0806	-58.8177			1.25	0.09691	0.3295	0.3533	0.27035	-1.29262			0.123457	-0.908485	0.3672	0.3918	0.3103	-32.7771
0.0823045	-1.08458	0.1399	0.1359	0.0757	-49.1626			0.625	-0.20412	0.3507	0.3784	0.2935	-9.96628			0.0411523	-1.38561	0.3541	0.3729	0.2943	-25.9307
0.0274348	-1.5617	0.1364	0.1342	0.0731	-44.0394			0.3125	-0.50515	0.3813	0.4105	0.32485	-21.7123			0.0137174	-1.86273	0.3451	0.3638	0.28525	-22.0582
0.00914495	-2.03882	0.1256	0.1262	0.0637	-25.5172			0.15625	-0.80618	0.3812	0.3965	0.3178	-19.0708			0.00457247	-2.33985	0.336	0.3364	0.267	-14.249
0.00304832	-2.51594	0.1208	0.1198	0.0581	-14.4828			0.078125	-1.10721	0.379	0.4109	0.3239	-21.3563			0.00152416	-2.81697	0.3272	0.33	0.2594	-10.997
	DMSO	0.114	0.1119	0.05075					DMSO	0.3251	0.3508	0.2669					DMSO	0.2982	0.3076	0.2337
	uRBC	0.0605	0.0639						uRBC	0.0697	0.0724						uRBC	0.0686	0.0698

[truncated: 38 more sheets: Fig4C, Fig5A, Fig5B, Fig5C, Fig6B, Fig6D, Fig7B, Fig7C, Fig7D, Fig8A, FigS8A and S8B, Fig8B, Fig8C and FigS8D, Fig8D, 8E, S8G and S8H, Fig8E, Fig8F and S8I, FigS1A, FigS1B, FigS1C, FigS2A-B, FigS2C …]
